# Supplementary material for: One Health Insights into Enterococcus: Antimicrobial Resistance and Virulence in Companion Animals and Their Tutors
Source: Int J Mol Sci. 2026 Jan 8;27(2):654. doi: 10.3390/ijms27020654 (PMC12841424; doi:10.3390/ijms27020654)
Supplement: Supplementary file 1 [file ijms-27-00654-s001.zip]

Archive with 3 entries (3 files):
- pets_vs_humans_data1.csv
- statistics_script.r
- Table S1.xlsx
