# Supplementary material for: One Health Insights into Enterococcus: Antimicrobial Resistance and Virulence in Companion Animals and Their Tutors
Source: Int J Mol Sci. 2026 Jan 8;27(2):654. doi: 10.3390/ijms27020654 (PMC12841424; doi:10.3390/ijms27020654)
Supplement: Supplementary file 1 [file ijms-27-00654-s001.zip › pets_vs_humans_data1.csv]

Isolate	Origin	Species id	Hemolysis	Antibiotic	CLSIresult	Household
AE-SS-05	Tutors	E. faecalis	Gamma	AMP	S	1
AE-SS-08	Tutors	E. faecalis	Gamma	AMP	S	1
AE-SS-10	Tutors	E. faecalis	Gamma	AMP	S	1
AE-SS-12	Tutors	E. faecalis	Gamma	AMP	S	1
AE-SS-II-03	Tutors	E. faecalis	Beta	AMP	S	1
AE-SS-II-04	Tutors	E. faecalis	Beta	AMP	S	1
AE-SS-II-05	Tutors	E. faecalis	Beta	AMP	S	1
AE-NSS-05	Tutors	E. faecalis	Gamma	AMP	S	1
AE-NSS-07	Tutors	E. faecalis	Beta	AMP	S	1
AE-NSS-09	Tutors	E. faecium	Gamma	AMP	S	1
AE-NSS-10	Tutors	E. faecium	Gamma	AMP	S	1
AE-PT-01	Tutors	E. faecium	Gamma	AMP	S	2
AE-PT-02	Tutors	E. hirae	Gamma	AMP	S	2
AE-PT-05	Tutors	E. hirae	Gamma	AMP	S	2
AE-PT-02VRE	Tutors	E. faecium	Gamma	AMP	S	2
AE-PT-03VRE	Tutors	E. hirae	Alpha	AMP	S	2
AE-PT-05VRE	Tutors	E. faecium	Gamma	AMP	S	2
AE-PT-II-01	Tutors	E. faecalis	Beta	AMP	S	2
AE-PT-II-02	Tutors	E. faecalis	Gamma	AMP	S	2
AE-PT-II-03	Tutors	E. faecalis	Beta	AMP	S	2
AE-FPT-03	Tutors	E. faecalis	Gamma	AMP	S	2
AE-FPT-04	Tutors	E. faecalis	Gamma	AMP	S	2
AE-FPT-07	Tutors	E. faecium	Gamma	AMP	S	2
AE-FPT-01VRE	Tutors	E. faecalis	Gamma	AMP	S	2
AE-FPT-II-02	Tutors	E. faecium	Gamma	AMP	S	2
AE-MPT-01VRE	Tutors	E. faecium	Beta	AMP	S	2
AE-JM-02	Tutors	E. faecium	Gamma	AMP	S	3
AE-JM-04	Tutors	E. faecium	Gamma	AMP	S	3
AE-JM-05	Tutors	E. faecium	Gamma	AMP	S	3
AE-JM-09VRE	Tutors	E. faecalis	Gamma	AMP	S	3
AE-JM-II-01	Tutors	E. faecium	Gamma	AMP	S	3
AE-JM-II-02	Tutors	E. hirae	Gamma	AMP	S	3
AE-JM-II-03	Tutors	E. faecium	Gamma	AMP	S	3
AE-JM-II-01VRE	Tutors	E. faecalis	Gamma	AMP	S	3
AE-IF-01	Tutors	E. faecium	Gamma	AMP	S	4
AE-IF-03	Tutors	E. faecium	Gamma	AMP	S	4
AE-IF-05	Tutors	Enterococcus	Beta	AMP	S	4
AE-IF-02VRE	Tutors	E. faecalis	Beta	AMP	S	4
AE-IF-03VRE	Tutors	E. faecalis	Beta	AMP	S	4
AE-IF-08VRE	Tutors	E. faecalis	Gamma	AMP	S	4
AE-IF-10VRE	Tutors	E. faecalis	Beta	AMP	S	4
AE-T-01	Tutors	E. faecium	Beta	AMP	S	4
AE-T-03	Tutors	E. faecalis	Beta	AMP	S	4
AE-T-05	Tutors	E. faecalis	Beta	AMP	S	4
AE-MZ-04	Tutors	Enterococcus	Gamma	AMP	S	5
AE-PMZ-01	Tutors	E. faecalis	Beta	AMP	S	5
AE-MMZ-01	Tutors	E. faecalis	Gamma	AMP	S	5
AE-MMZ-03	Tutors	E. faecium	Gamma	AMP	S	5
AE-SS-05	Tutors	E. faecalis	Gamma	AMC	S	1
AE-SS-08	Tutors	E. faecalis	Gamma	AMC	S	1
AE-SS-10	Tutors	E. faecalis	Gamma	AMC	S	1
AE-SS-12	Tutors	E. faecalis	Gamma	AMC	S	1
AE-SS-II-03	Tutors	E. faecalis	Beta	AMC	S	1
AE-SS-II-04	Tutors	E. faecalis	Beta	AMC	S	1
AE-SS-II-05	Tutors	E. faecalis	Beta	AMC	S	1
AE-NSS-05	Tutors	E. faecalis	Gamma	AMC	S	1
AE-NSS-07	Tutors	E. faecalis	Beta	AMC	S	1
AE-NSS-09	Tutors	E. faecium	Gamma	AMC	S	1
AE-NSS-10	Tutors	E. faecium	Gamma	AMC	S	1
AE-PT-01	Tutors	E. faecium	Gamma	AMC	S	2
AE-PT-02	Tutors	E. hirae	Gamma	AMC	S	2
AE-PT-05	Tutors	E. hirae	Gamma	AMC	S	2
AE-PT-02VRE	Tutors	E. faecium	Gamma	AMC	S	2
AE-PT-03VRE	Tutors	E. hirae	Alpha	AMC	S	2
AE-PT-05VRE	Tutors	E. faecium	Gamma	AMC	S	2
AE-PT-II-01	Tutors	E. faecalis	Beta	AMC	S	2
AE-PT-II-02	Tutors	E. faecalis	Gamma	AMC	S	2
AE-PT-II-03	Tutors	E. faecalis	Beta	AMC	S	2
AE-FPT-03	Tutors	E. faecalis	Gamma	AMC	S	2
AE-FPT-04	Tutors	E. faecalis	Gamma	AMC	S	2
AE-FPT-07	Tutors	E. faecium	Gamma	AMC	S	2
AE-FPT-01VRE	Tutors	E. faecalis	Gamma	AMC	S	2
AE-FPT-II-02	Tutors	E. faecium	Gamma	AMC	S	2
AE-MPT-01VRE	Tutors	E. faecium	Beta	AMC	S	2
AE-JM-02	Tutors	E. faecium	Gamma	AMC	S	3
AE-JM-04	Tutors	E. faecium	Gamma	AMC	S	3
AE-JM-05	Tutors	E. faecium	Gamma	AMC	S	3
AE-JM-09VRE	Tutors	E. faecalis	Gamma	AMC	S	3
AE-JM-II-01	Tutors	E. faecium	Gamma	AMC	S	3
AE-JM-II-02	Tutors	E. hirae	Gamma	AMC	S	3
AE-JM-II-03	Tutors	E. faecium	Gamma	AMC	S	3
AE-JM-II-01VRE	Tutors	E. faecalis	Gamma	AMC	S	3
AE-IF-01	Tutors	E. faecium	Gamma	AMC	S	4
AE-IF-03	Tutors	E. faecium	Gamma	AMC	S	4
AE-IF-05	Tutors	Enterococcus	Beta	AMC	S	4
AE-IF-02VRE	Tutors	E. faecalis	Beta	AMC	S	4
AE-IF-03VRE	Tutors	E. faecalis	Beta	AMC	S	4
AE-IF-08VRE	Tutors	E. faecalis	Gamma	AMC	S	4
AE-IF-10VRE	Tutors	E. faecalis	Beta	AMC	S	4
AE-T-01	Tutors	E. faecium	Beta	AMC	S	4
AE-T-03	Tutors	E. faecalis	Beta	AMC	S	4
AE-T-05	Tutors	E. faecalis	Beta	AMC	S	4
AE-MZ-04	Tutors	Enterococcus	Gamma	AMC	S	5
AE-PMZ-01	Tutors	E. faecalis	Beta	AMC	S	5
AE-MMZ-01	Tutors	E. faecalis	Gamma	AMC	S	5
AE-MMZ-03	Tutors	E. faecium	Gamma	AMC	S	5
AE-SS-05	Tutors	E. faecalis	Gamma	VA	S	1
AE-SS-08	Tutors	E. faecalis	Gamma	VA	S	1
AE-SS-10	Tutors	E. faecalis	Gamma	VA	S	1
AE-SS-12	Tutors	E. faecalis	Gamma	VA	S	1
AE-SS-II-03	Tutors	E. faecalis	Beta	VA	S	1
AE-SS-II-04	Tutors	E. faecalis	Beta	VA	S	1
AE-SS-II-05	Tutors	E. faecalis	Beta	VA	S	1
AE-NSS-05	Tutors	E. faecalis	Gamma	VA	I	1
AE-NSS-07	Tutors	E. faecalis	Beta	VA	S	1
AE-NSS-09	Tutors	E. faecium	Gamma	VA	S	1
AE-NSS-10	Tutors	E. faecium	Gamma	VA	S	1
AE-PT-01	Tutors	E. faecium	Gamma	VA	S	2
AE-PT-02	Tutors	E. hirae	Gamma	VA	S	2
AE-PT-05	Tutors	E. hirae	Gamma	VA	S	2
AE-PT-02VRE	Tutors	E. faecium	Gamma	VA	S	2
AE-PT-03VRE	Tutors	E. hirae	Alpha	VA	S	2
AE-PT-05VRE	Tutors	E. faecium	Gamma	VA	S	2
AE-PT-II-01	Tutors	E. faecalis	Beta	VA	S	2
AE-PT-II-02	Tutors	E. faecalis	Gamma	VA	S	2
AE-PT-II-03	Tutors	E. faecalis	Beta	VA	S	2
AE-FPT-03	Tutors	E. faecalis	Gamma	VA	S	2
AE-FPT-04	Tutors	E. faecalis	Gamma	VA	S	2
AE-FPT-07	Tutors	E. faecium	Gamma	VA	S	2
AE-FPT-01VRE	Tutors	E. faecalis	Gamma	VA	I	2
AE-FPT-II-02	Tutors	E. faecium	Gamma	VA	S	2
AE-MPT-01VRE	Tutors	E. faecium	Beta	VA	S	2
AE-JM-02	Tutors	E. faecium	Gamma	VA	S	3
AE-JM-04	Tutors	E. faecium	Gamma	VA	S	3
AE-JM-05	Tutors	E. faecium	Gamma	VA	S	3
AE-JM-09VRE	Tutors	E. faecalis	Gamma	VA	S	3
AE-JM-II-01	Tutors	E. faecium	Gamma	VA	S	3
AE-JM-II-02	Tutors	E. hirae	Gamma	VA	S	3
AE-JM-II-03	Tutors	E. faecium	Gamma	VA	S	3
AE-JM-II-01VRE	Tutors	E. faecalis	Gamma	VA	S	3
AE-IF-01	Tutors	E. faecium	Gamma	VA	S	4
AE-IF-03	Tutors	E. faecium	Gamma	VA	S	4
AE-IF-05	Tutors	Enterococcus	Beta	VA	S	4
AE-IF-02VRE	Tutors	E. faecalis	Beta	VA	S	4
AE-IF-03VRE	Tutors	E. faecalis	Beta	VA	S	4
AE-IF-08VRE	Tutors	E. faecalis	Gamma	VA	S	4
AE-IF-10VRE	Tutors	E. faecalis	Beta	VA	S	4
AE-T-01	Tutors	E. faecium	Beta	VA	S	4
AE-T-03	Tutors	E. faecalis	Beta	VA	S	4
AE-T-05	Tutors	E. faecalis	Beta	VA	S	4
AE-MZ-04	Tutors	Enterococcus	Gamma	VA	S	5
AE-PMZ-01	Tutors	E. faecalis	Beta	VA	S	5
AE-MMZ-01	Tutors	E. faecalis	Gamma	VA	S	5
AE-MMZ-03	Tutors	E. faecium	Gamma	VA	S	5
AE-SS-05	Tutors	E. faecalis	Gamma	TEC	S	1
AE-SS-08	Tutors	E. faecalis	Gamma	TEC	S	1
AE-SS-10	Tutors	E. faecalis	Gamma	TEC	S	1
AE-SS-12	Tutors	E. faecalis	Gamma	TEC	S	1
AE-SS-II-03	Tutors	E. faecalis	Beta	TEC	S	1
AE-SS-II-04	Tutors	E. faecalis	Beta	TEC	S	1
AE-SS-II-05	Tutors	E. faecalis	Beta	TEC	S	1
AE-NSS-05	Tutors	E. faecalis	Gamma	TEC	S	1
AE-NSS-07	Tutors	E. faecalis	Beta	TEC	S	1
AE-NSS-09	Tutors	E. faecium	Gamma	TEC	S	1
AE-NSS-10	Tutors	E. faecium	Gamma	TEC	S	1
AE-PT-01	Tutors	E. faecium	Gamma	TEC	S	2
AE-PT-02	Tutors	E. hirae	Gamma	TEC	S	2
AE-PT-05	Tutors	E. hirae	Gamma	TEC	S	2
AE-PT-02VRE	Tutors	E. faecium	Gamma	TEC	S	2
AE-PT-03VRE	Tutors	E. hirae	Alpha	TEC	S	2
AE-PT-05VRE	Tutors	E. faecium	Gamma	TEC	S	2
AE-PT-II-01	Tutors	E. faecalis	Beta	TEC	S	2
AE-PT-II-02	Tutors	E. faecalis	Gamma	TEC	S	2
AE-PT-II-03	Tutors	E. faecalis	Beta	TEC	S	2
AE-FPT-03	Tutors	E. faecalis	Gamma	TEC	S	2
AE-FPT-04	Tutors	E. faecalis	Gamma	TEC	S	2
AE-FPT-07	Tutors	E. faecium	Gamma	TEC	S	2
AE-FPT-01VRE	Tutors	E. faecalis	Gamma	TEC	S	2
AE-FPT-II-02	Tutors	E. faecium	Gamma	TEC	S	2
AE-MPT-01VRE	Tutors	E. faecium	Beta	TEC	S	2
AE-JM-02	Tutors	E. faecium	Gamma	TEC	S	3
AE-JM-04	Tutors	E. faecium	Gamma	TEC	S	3
AE-JM-05	Tutors	E. faecium	Gamma	TEC	S	3
AE-JM-09VRE	Tutors	E. faecalis	Gamma	TEC	S	3
AE-JM-II-01	Tutors	E. faecium	Gamma	TEC	S	3
AE-JM-II-02	Tutors	E. hirae	Gamma	TEC	S	3
AE-JM-II-03	Tutors	E. faecium	Gamma	TEC	S	3
AE-JM-II-01VRE	Tutors	E. faecalis	Gamma	TEC	S	3
AE-IF-01	Tutors	E. faecium	Gamma	TEC	S	4
AE-IF-03	Tutors	E. faecium	Gamma	TEC	S	4
AE-IF-05	Tutors	Enterococcus	Beta	TEC	S	4
AE-IF-02VRE	Tutors	E. faecalis	Beta	TEC	S	4
AE-IF-03VRE	Tutors	E. faecalis	Beta	TEC	S	4
AE-IF-08VRE	Tutors	E. faecalis	Gamma	TEC	S	4
AE-IF-10VRE	Tutors	E. faecalis	Beta	TEC	S	4
AE-T-01	Tutors	E. faecium	Beta	TEC	S	4
AE-T-03	Tutors	E. faecalis	Beta	TEC	S	4
AE-T-05	Tutors	E. faecalis	Beta	TEC	S	4
AE-MZ-04	Tutors	Enterococcus	Gamma	TEC	S	5
AE-PMZ-01	Tutors	E. faecalis	Beta	TEC	S	5
AE-MMZ-01	Tutors	E. faecalis	Gamma	TEC	S	5
AE-MMZ-03	Tutors	E. faecium	Gamma	TEC	S	5
AE-SS-05	Tutors	E. faecalis	Gamma	E	S	1
AE-SS-08	Tutors	E. faecalis	Gamma	E	I	1
AE-SS-10	Tutors	E. faecalis	Gamma	E	S	1
AE-SS-12	Tutors	E. faecalis	Gamma	E	I	1
AE-SS-II-03	Tutors	E. faecalis	Beta	E	S	1
AE-SS-II-04	Tutors	E. faecalis	Beta	E	S	1
AE-SS-II-05	Tutors	E. faecalis	Beta	E	R	1
AE-NSS-05	Tutors	E. faecalis	Gamma	E	I	1
AE-NSS-07	Tutors	E. faecalis	Beta	E	I	1
AE-NSS-09	Tutors	E. faecium	Gamma	E	I	1
AE-NSS-10	Tutors	E. faecium	Gamma	E	I	1
AE-PT-01	Tutors	E. faecium	Gamma	E	I	2
AE-PT-02	Tutors	E. hirae	Gamma	E	S	2
AE-PT-05	Tutors	E. hirae	Gamma	E	S	2
AE-PT-02VRE	Tutors	E. faecium	Gamma	E	S	2
AE-PT-03VRE	Tutors	E. hirae	Alpha	E	S	2
AE-PT-05VRE	Tutors	E. faecium	Gamma	E	I	2
AE-PT-II-01	Tutors	E. faecalis	Beta	E	S	2
AE-PT-II-02	Tutors	E. faecalis	Gamma	E	I	2
AE-PT-II-03	Tutors	E. faecalis	Beta	E	S	2
AE-FPT-03	Tutors	E. faecalis	Gamma	E	S	2
AE-FPT-04	Tutors	E. faecalis	Gamma	E	S	2
AE-FPT-07	Tutors	E. faecium	Gamma	E	R	2
AE-FPT-01VRE	Tutors	E. faecalis	Gamma	E	I	2
AE-FPT-II-02	Tutors	E. faecium	Gamma	E	R	2
AE-MPT-01VRE	Tutors	E. faecium	Beta	E	S	2
AE-JM-02	Tutors	E. faecium	Gamma	E	R	3
AE-JM-04	Tutors	E. faecium	Gamma	E	R	3
AE-JM-05	Tutors	E. faecium	Gamma	E	R	3
AE-JM-09VRE	Tutors	E. faecalis	Gamma	E	I	3
AE-JM-II-01	Tutors	E. faecium	Gamma	E	R	3
AE-JM-II-02	Tutors	E. hirae	Gamma	E	S	3
AE-JM-II-03	Tutors	E. faecium	Gamma	E	R	3
AE-JM-II-01VRE	Tutors	E. faecalis	Gamma	E	I	3
AE-IF-01	Tutors	E. faecium	Gamma	E	R	4
AE-IF-03	Tutors	E. faecium	Gamma	E	R	4
AE-IF-05	Tutors	Enterococcus	Beta	E	R	4
AE-IF-02VRE	Tutors	E. faecalis	Beta	E	R	4
AE-IF-03VRE	Tutors	E. faecalis	Beta	E	I	4
AE-IF-08VRE	Tutors	E. faecalis	Gamma	E	S	4
AE-IF-10VRE	Tutors	E. faecalis	Beta	E	R	4
AE-T-01	Tutors	E. faecium	Beta	E	S	4
AE-T-03	Tutors	E. faecalis	Beta	E	S	4
AE-T-05	Tutors	E. faecalis	Beta	E	S	4
AE-MZ-04	Tutors	Enterococcus	Gamma	E	S	5
AE-PMZ-01	Tutors	E. faecalis	Beta	E	I	5
AE-MMZ-01	Tutors	E. faecalis	Gamma	E	S	5
AE-MMZ-03	Tutors	E. faecium	Gamma	E	R	5
AE-SS-05	Tutors	E. faecalis	Gamma	TE	I	1
AE-SS-08	Tutors	E. faecalis	Gamma	TE	I	1
AE-SS-10	Tutors	E. faecalis	Gamma	TE	I	1
AE-SS-12	Tutors	E. faecalis	Gamma	TE	I	1
AE-SS-II-03	Tutors	E. faecalis	Beta	TE	S	1
AE-SS-II-04	Tutors	E. faecalis	Beta	TE	I	1
AE-SS-II-05	Tutors	E. faecalis	Beta	TE	S	1
AE-NSS-05	Tutors	E. faecalis	Gamma	TE	I	1
AE-NSS-07	Tutors	E. faecalis	Beta	TE	S	1
AE-NSS-09	Tutors	E. faecium	Gamma	TE	S	1
AE-NSS-10	Tutors	E. faecium	Gamma	TE	S	1
AE-PT-01	Tutors	E. faecium	Gamma	TE	S	2
AE-PT-02	Tutors	E. hirae	Gamma	TE	S	2
AE-PT-05	Tutors	E. hirae	Gamma	TE	S	2
AE-PT-02VRE	Tutors	E. faecium	Gamma	TE	S	2
AE-PT-03VRE	Tutors	E. hirae	Alpha	TE	S	2
AE-PT-05VRE	Tutors	E. faecium	Gamma	TE	S	2
AE-PT-II-01	Tutors	E. faecalis	Beta	TE	S	2
AE-PT-II-02	Tutors	E. faecalis	Gamma	TE	R	2
AE-PT-II-03	Tutors	E. faecalis	Beta	TE	S	2
AE-FPT-03	Tutors	E. faecalis	Gamma	TE	S	2
AE-FPT-04	Tutors	E. faecalis	Gamma	TE	S	2
AE-FPT-07	Tutors	E. faecium	Gamma	TE	S	2
AE-FPT-01VRE	Tutors	E. faecalis	Gamma	TE	S	2
AE-FPT-II-02	Tutors	E. faecium	Gamma	TE	S	2
AE-MPT-01VRE	Tutors	E. faecium	Beta	TE	R	2
AE-JM-02	Tutors	E. faecium	Gamma	TE	S	3
AE-JM-04	Tutors	E. faecium	Gamma	TE	S	3
AE-JM-05	Tutors	E. faecium	Gamma	TE	S	3
AE-JM-09VRE	Tutors	E. faecalis	Gamma	TE	I	3
AE-JM-II-01	Tutors	E. faecium	Gamma	TE	I	3
AE-JM-II-02	Tutors	E. hirae	Gamma	TE	S	3
AE-JM-II-03	Tutors	E. faecium	Gamma	TE	I	3
AE-JM-II-01VRE	Tutors	E. faecalis	Gamma	TE	S	3
AE-IF-01	Tutors	E. faecium	Gamma	TE	S	4
AE-IF-03	Tutors	E. faecium	Gamma	TE	S	4
AE-IF-05	Tutors	Enterococcus	Beta	TE	R	4
AE-IF-02VRE	Tutors	E. faecalis	Beta	TE	R	4
AE-IF-03VRE	Tutors	E. faecalis	Beta	TE	S	4
AE-IF-08VRE	Tutors	E. faecalis	Gamma	TE	R	4
AE-IF-10VRE	Tutors	E. faecalis	Beta	TE	R	4
AE-T-01	Tutors	E. faecium	Beta	TE	S	4
AE-T-03	Tutors	E. faecalis	Beta	TE	I	4
AE-T-05	Tutors	E. faecalis	Beta	TE	I	4
AE-MZ-04	Tutors	Enterococcus	Gamma	TE	I	5
AE-PMZ-01	Tutors	E. faecalis	Beta	TE	R	5
AE-MMZ-01	Tutors	E. faecalis	Gamma	TE	I	5
AE-MMZ-03	Tutors	E. faecium	Gamma	TE	S	5
AE-SS-05	Tutors	E. faecalis	Gamma	DXT	S	1
AE-SS-08	Tutors	E. faecalis	Gamma	DXT	S	1
AE-SS-10	Tutors	E. faecalis	Gamma	DXT	S	1
AE-SS-12	Tutors	E. faecalis	Gamma	DXT	S	1
AE-SS-II-03	Tutors	E. faecalis	Beta	DXT	S	1
AE-SS-II-04	Tutors	E. faecalis	Beta	DXT	S	1
AE-SS-II-05	Tutors	E. faecalis	Beta	DXT	S	1
AE-NSS-05	Tutors	E. faecalis	Gamma	DXT	S	1
AE-NSS-07	Tutors	E. faecalis	Beta	DXT	S	1
AE-NSS-09	Tutors	E. faecium	Gamma	DXT	S	1
AE-NSS-10	Tutors	E. faecium	Gamma	DXT	S	1
AE-PT-01	Tutors	E. faecium	Gamma	DXT	S	2
AE-PT-02	Tutors	E. hirae	Gamma	DXT	S	2
AE-PT-05	Tutors	E. hirae	Gamma	DXT	S	2
AE-PT-02VRE	Tutors	E. faecium	Gamma	DXT	S	2
AE-PT-03VRE	Tutors	E. hirae	Alpha	DXT	S	2
AE-PT-05VRE	Tutors	E. faecium	Gamma	DXT	S	2
AE-PT-II-01	Tutors	E. faecalis	Beta	DXT	S	2
AE-PT-II-02	Tutors	E. faecalis	Gamma	DXT	S	2
AE-PT-II-03	Tutors	E. faecalis	Beta	DXT	S	2
AE-FPT-03	Tutors	E. faecalis	Gamma	DXT	S	2
AE-FPT-04	Tutors	E. faecalis	Gamma	DXT	S	2
AE-FPT-07	Tutors	E. faecium	Gamma	DXT	S	2
AE-FPT-01VRE	Tutors	E. faecalis	Gamma	DXT	S	2
AE-FPT-II-02	Tutors	E. faecium	Gamma	DXT	S	2
AE-MPT-01VRE	Tutors	E. faecium	Beta	DXT	I	2
AE-JM-02	Tutors	E. faecium	Gamma	DXT	S	3
AE-JM-04	Tutors	E. faecium	Gamma	DXT	S	3
AE-JM-05	Tutors	E. faecium	Gamma	DXT	S	3
AE-JM-09VRE	Tutors	E. faecalis	Gamma	DXT	S	3
AE-JM-II-01	Tutors	E. faecium	Gamma	DXT	S	3
AE-JM-II-02	Tutors	E. hirae	Gamma	DXT	S	3
AE-JM-II-03	Tutors	E. faecium	Gamma	DXT	S	3
AE-JM-II-01VRE	Tutors	E. faecalis	Gamma	DXT	S	3
AE-IF-01	Tutors	E. faecium	Gamma	DXT	S	4
AE-IF-03	Tutors	E. faecium	Gamma	DXT	S	4
AE-IF-05	Tutors	Enterococcus	Beta	DXT	S	4
AE-IF-02VRE	Tutors	E. faecalis	Beta	DXT	S	4
AE-IF-03VRE	Tutors	E. faecalis	Beta	DXT	S	4
AE-IF-08VRE	Tutors	E. faecalis	Gamma	DXT	S	4
AE-IF-10VRE	Tutors	E. faecalis	Beta	DXT	S	4
AE-T-01	Tutors	E. faecium	Beta	DXT	S	4
AE-T-03	Tutors	E. faecalis	Beta	DXT	S	4
AE-T-05	Tutors	E. faecalis	Beta	DXT	S	4
AE-MZ-04	Tutors	Enterococcus	Gamma	DXT	S	5
AE-PMZ-01	Tutors	E. faecalis	Beta	DXT	I	5
AE-MMZ-01	Tutors	E. faecalis	Gamma	DXT	S	5
AE-MMZ-03	Tutors	E. faecium	Gamma	DXT	S	5
AE-SS-05	Tutors	E. faecalis	Gamma	LEV	S	1
AE-SS-08	Tutors	E. faecalis	Gamma	LEV	S	1
AE-SS-10	Tutors	E. faecalis	Gamma	LEV	S	1
AE-SS-12	Tutors	E. faecalis	Gamma	LEV	S	1
AE-SS-II-03	Tutors	E. faecalis	Beta	LEV	S	1
AE-SS-II-04	Tutors	E. faecalis	Beta	LEV	S	1
AE-SS-II-05	Tutors	E. faecalis	Beta	LEV	S	1
AE-NSS-05	Tutors	E. faecalis	Gamma	LEV	S	1
AE-NSS-07	Tutors	E. faecalis	Beta	LEV	S	1
AE-NSS-09	Tutors	E. faecium	Gamma	LEV	S	1
AE-NSS-10	Tutors	E. faecium	Gamma	LEV	S	1
AE-PT-01	Tutors	E. faecium	Gamma	LEV	S	2
AE-PT-02	Tutors	E. hirae	Gamma	LEV	S	2
AE-PT-05	Tutors	E. hirae	Gamma	LEV	S	2
AE-PT-02VRE	Tutors	E. faecium	Gamma	LEV	S	2
AE-PT-03VRE	Tutors	E. hirae	Alpha	LEV	S	2
AE-PT-05VRE	Tutors	E. faecium	Gamma	LEV	S	2
AE-PT-II-01	Tutors	E. faecalis	Beta	LEV	S	2
AE-PT-II-02	Tutors	E. faecalis	Gamma	LEV	S	2
AE-PT-II-03	Tutors	E. faecalis	Beta	LEV	S	2
AE-FPT-03	Tutors	E. faecalis	Gamma	LEV	S	2
AE-FPT-04	Tutors	E. faecalis	Gamma	LEV	S	2
AE-FPT-07	Tutors	E. faecium	Gamma	LEV	S	2
AE-FPT-01VRE	Tutors	E. faecalis	Gamma	LEV	S	2
AE-FPT-II-02	Tutors	E. faecium	Gamma	LEV	S	2
AE-MPT-01VRE	Tutors	E. faecium	Beta	LEV	S	2
AE-JM-02	Tutors	E. faecium	Gamma	LEV	S	3
AE-JM-04	Tutors	E. faecium	Gamma	LEV	S	3
AE-JM-05	Tutors	E. faecium	Gamma	LEV	S	3
AE-JM-09VRE	Tutors	E. faecalis	Gamma	LEV	S	3
AE-JM-II-01	Tutors	E. faecium	Gamma	LEV	S	3
AE-JM-II-02	Tutors	E. hirae	Gamma	LEV	S	3
AE-JM-II-03	Tutors	E. faecium	Gamma	LEV	S	3
AE-JM-II-01VRE	Tutors	E. faecalis	Gamma	LEV	S	3
AE-IF-01	Tutors	E. faecium	Gamma	LEV	S	4
AE-IF-03	Tutors	E. faecium	Gamma	LEV	S	4
AE-IF-05	Tutors	Enterococcus	Beta	LEV	S	4
AE-IF-02VRE	Tutors	E. faecalis	Beta	LEV	S	4
AE-IF-03VRE	Tutors	E. faecalis	Beta	LEV	S	4
AE-IF-08VRE	Tutors	E. faecalis	Gamma	LEV	S	4
AE-IF-10VRE	Tutors	E. faecalis	Beta	LEV	S	4
AE-T-01	Tutors	E. faecium	Beta	LEV	S	4
AE-T-03	Tutors	E. faecalis	Beta	LEV	S	4
AE-T-05	Tutors	E. faecalis	Beta	LEV	S	4
AE-MZ-04	Tutors	Enterococcus	Gamma	LEV	S	5
AE-PMZ-01	Tutors	E. faecalis	Beta	LEV	S	5
AE-MMZ-01	Tutors	E. faecalis	Gamma	LEV	S	5
AE-MMZ-03	Tutors	E. faecium	Gamma	LEV	S	5
AE-SS-05	Tutors	E. faecalis	Gamma	ENR	S	1
AE-SS-08	Tutors	E. faecalis	Gamma	ENR	S	1
AE-SS-10	Tutors	E. faecalis	Gamma	ENR	S	1
AE-SS-12	Tutors	E. faecalis	Gamma	ENR	S	1
AE-SS-II-03	Tutors	E. faecalis	Beta	ENR	S	1
AE-SS-II-04	Tutors	E. faecalis	Beta	ENR	S	1
AE-SS-II-05	Tutors	E. faecalis	Beta	ENR	I	1
AE-NSS-05	Tutors	E. faecalis	Gamma	ENR	S	1
AE-NSS-07	Tutors	E. faecalis	Beta	ENR	S	1
AE-NSS-09	Tutors	E. faecium	Gamma	ENR	I	1
AE-NSS-10	Tutors	E. faecium	Gamma	ENR	I	1
AE-PT-01	Tutors	E. faecium	Gamma	ENR	I	2
AE-PT-02	Tutors	E. hirae	Gamma	ENR	S	2
AE-PT-05	Tutors	E. hirae	Gamma	ENR	S	2
AE-PT-02VRE	Tutors	E. faecium	Gamma	ENR	S	2
AE-PT-03VRE	Tutors	E. hirae	Alpha	ENR	S	2
AE-PT-05VRE	Tutors	E. faecium	Gamma	ENR	I	2
AE-PT-II-01	Tutors	E. faecalis	Beta	ENR	S	2
AE-PT-II-02	Tutors	E. faecalis	Gamma	ENR	I	2
AE-PT-II-03	Tutors	E. faecalis	Beta	ENR	S	2
AE-FPT-03	Tutors	E. faecalis	Gamma	ENR	I	2
AE-FPT-04	Tutors	E. faecalis	Gamma	ENR	I	2
AE-FPT-07	Tutors	E. faecium	Gamma	ENR	I	2
AE-FPT-01VRE	Tutors	E. faecalis	Gamma	ENR	I	2
AE-FPT-II-02	Tutors	E. faecium	Gamma	ENR	I	2
AE-MPT-01VRE	Tutors	E. faecium	Beta	ENR	I	2
AE-JM-02	Tutors	E. faecium	Gamma	ENR	S	3
AE-JM-04	Tutors	E. faecium	Gamma	ENR	S	3
AE-JM-05	Tutors	E. faecium	Gamma	ENR	S	3
AE-JM-09VRE	Tutors	E. faecalis	Gamma	ENR	S	3
AE-JM-II-01	Tutors	E. faecium	Gamma	ENR	S	3
AE-JM-II-02	Tutors	E. hirae	Gamma	ENR	S	3
AE-JM-II-03	Tutors	E. faecium	Gamma	ENR	S	3
AE-JM-II-01VRE	Tutors	E. faecalis	Gamma	ENR	S	3
AE-IF-01	Tutors	E. faecium	Gamma	ENR	S	4
AE-IF-03	Tutors	E. faecium	Gamma	ENR	S	4
AE-IF-05	Tutors	Enterococcus	Beta	ENR	S	4
AE-IF-02VRE	Tutors	E. faecalis	Beta	ENR	S	4
AE-IF-03VRE	Tutors	E. faecalis	Beta	ENR	S	4
AE-IF-08VRE	Tutors	E. faecalis	Gamma	ENR	S	4
AE-IF-10VRE	Tutors	E. faecalis	Beta	ENR	S	4
AE-T-01	Tutors	E. faecium	Beta	ENR	S	4
AE-T-03	Tutors	E. faecalis	Beta	ENR	I	4
AE-T-05	Tutors	E. faecalis	Beta	ENR	S	4
AE-MZ-04	Tutors	Enterococcus	Gamma	ENR	S	5
AE-PMZ-01	Tutors	E. faecalis	Beta	ENR	I	5
AE-MMZ-01	Tutors	E. faecalis	Gamma	ENR	S	5
AE-MMZ-03	Tutors	E. faecium	Gamma	ENR	I	5
AE-SS-05	Tutors	E. faecalis	Gamma	F	S	1
AE-SS-08	Tutors	E. faecalis	Gamma	F	S	1
AE-SS-10	Tutors	E. faecalis	Gamma	F	S	1
AE-SS-12	Tutors	E. faecalis	Gamma	F	S	1
AE-SS-II-03	Tutors	E. faecalis	Beta	F	S	1
AE-SS-II-04	Tutors	E. faecalis	Beta	F	S	1
AE-SS-II-05	Tutors	E. faecalis	Beta	F	S	1
AE-NSS-05	Tutors	E. faecalis	Gamma	F	S	1
AE-NSS-07	Tutors	E. faecalis	Beta	F	S	1
AE-NSS-09	Tutors	E. faecium	Gamma	F	S	1
AE-NSS-10	Tutors	E. faecium	Gamma	F	S	1
AE-PT-01	Tutors	E. faecium	Gamma	F	S	2
AE-PT-02	Tutors	E. hirae	Gamma	F	S	2
AE-PT-05	Tutors	E. hirae	Gamma	F	S	2
AE-PT-02VRE	Tutors	E. faecium	Gamma	F	S	2
AE-PT-03VRE	Tutors	E. hirae	Alpha	F	S	2
AE-PT-05VRE	Tutors	E. faecium	Gamma	F	S	2
AE-PT-II-01	Tutors	E. faecalis	Beta	F	S	2
AE-PT-II-02	Tutors	E. faecalis	Gamma	F	S	2
AE-PT-II-03	Tutors	E. faecalis	Beta	F	S	2
AE-FPT-03	Tutors	E. faecalis	Gamma	F	S	2
AE-FPT-04	Tutors	E. faecalis	Gamma	F	S	2
AE-FPT-07	Tutors	E. faecium	Gamma	F	S	2
AE-FPT-01VRE	Tutors	E. faecalis	Gamma	F	S	2
AE-FPT-II-02	Tutors	E. faecium	Gamma	F	S	2
AE-MPT-01VRE	Tutors	E. faecium	Beta	F	S	2
AE-JM-02	Tutors	E. faecium	Gamma	F	S	3
AE-JM-04	Tutors	E. faecium	Gamma	F	S	3
AE-JM-05	Tutors	E. faecium	Gamma	F	S	3
AE-JM-09VRE	Tutors	E. faecalis	Gamma	F	S	3
AE-JM-II-01	Tutors	E. faecium	Gamma	F	S	3
AE-JM-II-02	Tutors	E. hirae	Gamma	F	S	3
AE-JM-II-03	Tutors	E. faecium	Gamma	F	S	3
AE-JM-II-01VRE	Tutors	E. faecalis	Gamma	F	S	3
AE-IF-01	Tutors	E. faecium	Gamma	F	S	4
AE-IF-03	Tutors	E. faecium	Gamma	F	S	4
AE-IF-05	Tutors	Enterococcus	Beta	F	S	4
AE-IF-02VRE	Tutors	E. faecalis	Beta	F	S	4
AE-IF-03VRE	Tutors	E. faecalis	Beta	F	S	4
AE-IF-08VRE	Tutors	E. faecalis	Gamma	F	S	4
AE-IF-10VRE	Tutors	E. faecalis	Beta	F	S	4
AE-T-01	Tutors	E. faecium	Beta	F	S	4
AE-T-03	Tutors	E. faecalis	Beta	F	S	4
AE-T-05	Tutors	E. faecalis	Beta	F	S	4
AE-MZ-04	Tutors	Enterococcus	Gamma	F	S	5
AE-PMZ-01	Tutors	E. faecalis	Beta	F	S	5
AE-MMZ-01	Tutors	E. faecalis	Gamma	F	S	5
AE-MMZ-03	Tutors	E. faecium	Gamma	F	S	5
AE-SS-05	Tutors	E. faecalis	Gamma	RIF	S	1
AE-SS-08	Tutors	E. faecalis	Gamma	RIF	S	1
AE-SS-10	Tutors	E. faecalis	Gamma	RIF	S	1
AE-SS-12	Tutors	E. faecalis	Gamma	RIF	S	1
AE-SS-II-03	Tutors	E. faecalis	Beta	RIF	S	1
AE-SS-II-04	Tutors	E. faecalis	Beta	RIF	I	1
AE-SS-II-05	Tutors	E. faecalis	Beta	RIF	S	1
AE-NSS-05	Tutors	E. faecalis	Gamma	RIF	I	1
AE-NSS-07	Tutors	E. faecalis	Beta	RIF	S	1
AE-NSS-09	Tutors	E. faecium	Gamma	RIF	R	1
AE-NSS-10	Tutors	E. faecium	Gamma	RIF	R	1
AE-PT-01	Tutors	E. faecium	Gamma	RIF	R	2
AE-PT-02	Tutors	E. hirae	Gamma	RIF	S	2
AE-PT-05	Tutors	E. hirae	Gamma	RIF	S	2
AE-PT-02VRE	Tutors	E. faecium	Gamma	RIF	I	2
AE-PT-03VRE	Tutors	E. hirae	Alpha	RIF	S	2
AE-PT-05VRE	Tutors	E. faecium	Gamma	RIF	S	2
AE-PT-II-01	Tutors	E. faecalis	Beta	RIF	S	2
AE-PT-II-02	Tutors	E. faecalis	Gamma	RIF	R	2
AE-PT-II-03	Tutors	E. faecalis	Beta	RIF	S	2
AE-FPT-03	Tutors	E. faecalis	Gamma	RIF	R	2
AE-FPT-04	Tutors	E. faecalis	Gamma	RIF	R	2
AE-FPT-07	Tutors	E. faecium	Gamma	RIF	S	2
AE-FPT-01VRE	Tutors	E. faecalis	Gamma	RIF	R	2
AE-FPT-II-02	Tutors	E. faecium	Gamma	RIF	I	2
AE-MPT-01VRE	Tutors	E. faecium	Beta	RIF	R	2
AE-JM-02	Tutors	E. faecium	Gamma	RIF	R	3
AE-JM-04	Tutors	E. faecium	Gamma	RIF	S	3
AE-JM-05	Tutors	E. faecium	Gamma	RIF	I	3
AE-JM-09VRE	Tutors	E. faecalis	Gamma	RIF	S	3
AE-JM-II-01	Tutors	E. faecium	Gamma	RIF	R	3
AE-JM-II-02	Tutors	E. hirae	Gamma	RIF	S	3
AE-JM-II-03	Tutors	E. faecium	Gamma	RIF	R	3
AE-JM-II-01VRE	Tutors	E. faecalis	Gamma	RIF	S	3
AE-IF-01	Tutors	E. faecium	Gamma	RIF	S	4
AE-IF-03	Tutors	E. faecium	Gamma	RIF	S	4
AE-IF-05	Tutors	Enterococcus	Beta	RIF	S	4
AE-IF-02VRE	Tutors	E. faecalis	Beta	RIF	S	4
AE-IF-03VRE	Tutors	E. faecalis	Beta	RIF	S	4
AE-IF-08VRE	Tutors	E. faecalis	Gamma	RIF	I	4
AE-IF-10VRE	Tutors	E. faecalis	Beta	RIF	S	4
AE-T-01	Tutors	E. faecium	Beta	RIF	I	4
AE-T-03	Tutors	E. faecalis	Beta	RIF	S	4
AE-T-05	Tutors	E. faecalis	Beta	RIF	S	4
AE-MZ-04	Tutors	Enterococcus	Gamma	RIF	S	5
AE-PMZ-01	Tutors	E. faecalis	Beta	RIF	R	5
AE-MMZ-01	Tutors	E. faecalis	Gamma	RIF	S	5
AE-MMZ-03	Tutors	E. faecium	Gamma	RIF	R	5
AE-SS-05	Tutors	E. faecalis	Gamma	C	S	1
AE-SS-08	Tutors	E. faecalis	Gamma	C	S	1
AE-SS-10	Tutors	E. faecalis	Gamma	C	S	1
AE-SS-12	Tutors	E. faecalis	Gamma	C	S	1
AE-SS-II-03	Tutors	E. faecalis	Beta	C	S	1
AE-SS-II-04	Tutors	E. faecalis	Beta	C	S	1
AE-SS-II-05	Tutors	E. faecalis	Beta	C	S	1
AE-NSS-05	Tutors	E. faecalis	Gamma	C	S	1
AE-NSS-07	Tutors	E. faecalis	Beta	C	S	1
AE-NSS-09	Tutors	E. faecium	Gamma	C	S	1
AE-NSS-10	Tutors	E. faecium	Gamma	C	S	1
AE-PT-01	Tutors	E. faecium	Gamma	C	S	2
AE-PT-02	Tutors	E. hirae	Gamma	C	S	2
AE-PT-05	Tutors	E. hirae	Gamma	C	S	2
AE-PT-02VRE	Tutors	E. faecium	Gamma	C	S	2
AE-PT-03VRE	Tutors	E. hirae	Alpha	C	S	2
AE-PT-05VRE	Tutors	E. faecium	Gamma	C	S	2
AE-PT-II-01	Tutors	E. faecalis	Beta	C	S	2
AE-PT-II-02	Tutors	E. faecalis	Gamma	C	S	2
AE-PT-II-03	Tutors	E. faecalis	Beta	C	S	2
AE-FPT-03	Tutors	E. faecalis	Gamma	C	S	2
AE-FPT-04	Tutors	E. faecalis	Gamma	C	S	2
AE-FPT-07	Tutors	E. faecium	Gamma	C	S	2
AE-FPT-01VRE	Tutors	E. faecalis	Gamma	C	S	2
AE-FPT-II-02	Tutors	E. faecium	Gamma	C	S	2
AE-MPT-01VRE	Tutors	E. faecium	Beta	C	S	2
AE-JM-02	Tutors	E. faecium	Gamma	C	S	3
AE-JM-04	Tutors	E. faecium	Gamma	C	S	3
AE-JM-05	Tutors	E. faecium	Gamma	C	S	3
AE-JM-09VRE	Tutors	E. faecalis	Gamma	C	S	3
AE-JM-II-01	Tutors	E. faecium	Gamma	C	S	3
AE-JM-II-02	Tutors	E. hirae	Gamma	C	S	3
AE-JM-II-03	Tutors	E. faecium	Gamma	C	S	3
AE-JM-II-01VRE	Tutors	E. faecalis	Gamma	C	S	3
AE-IF-01	Tutors	E. faecium	Gamma	C	S	4
AE-IF-03	Tutors	E. faecium	Gamma	C	S	4
AE-IF-05	Tutors	Enterococcus	Beta	C	R	4
AE-IF-02VRE	Tutors	E. faecalis	Beta	C	R	4
AE-IF-03VRE	Tutors	E. faecalis	Beta	C	S	4
AE-IF-08VRE	Tutors	E. faecalis	Gamma	C	S	4
AE-IF-10VRE	Tutors	E. faecalis	Beta	C	R	4
AE-T-01	Tutors	E. faecium	Beta	C	S	4
AE-T-03	Tutors	E. faecalis	Beta	C	S	4
AE-T-05	Tutors	E. faecalis	Beta	C	S	4
AE-MZ-04	Tutors	Enterococcus	Gamma	C	S	5
AE-PMZ-01	Tutors	E. faecalis	Beta	C	S	5
AE-MMZ-01	Tutors	E. faecalis	Gamma	C	S	5
AE-MMZ-03	Tutors	E. faecium	Gamma	C	S	5
AE-SS-05	Tutors	E. faecalis	Gamma	QDA	R	1
AE-SS-08	Tutors	E. faecalis	Gamma	QDA	R	1
AE-SS-10	Tutors	E. faecalis	Gamma	QDA	R	1
AE-SS-12	Tutors	E. faecalis	Gamma	QDA	R	1
AE-SS-II-03	Tutors	E. faecalis	Beta	QDA	S	1
AE-SS-II-04	Tutors	E. faecalis	Beta	QDA	S	1
AE-SS-II-05	Tutors	E. faecalis	Beta	QDA	I	1
AE-NSS-05	Tutors	E. faecalis	Gamma	QDA	R	1
AE-NSS-07	Tutors	E. faecalis	Beta	QDA	S	1
AE-NSS-09	Tutors	E. faecium	Gamma	QDA	S	1
AE-NSS-10	Tutors	E. faecium	Gamma	QDA	S	1
AE-PT-01	Tutors	E. faecium	Gamma	QDA	S	2
AE-PT-02	Tutors	E. hirae	Gamma	QDA	I	2
AE-PT-05	Tutors	E. hirae	Gamma	QDA	I	2
AE-PT-02VRE	Tutors	E. faecium	Gamma	QDA	S	2
AE-PT-03VRE	Tutors	E. hirae	Alpha	QDA	S	2
AE-PT-05VRE	Tutors	E. faecium	Gamma	QDA	S	2
AE-PT-II-01	Tutors	E. faecalis	Beta	QDA	I	2
AE-PT-II-02	Tutors	E. faecalis	Gamma	QDA	R	2
AE-PT-II-03	Tutors	E. faecalis	Beta	QDA	S	2
AE-FPT-03	Tutors	E. faecalis	Gamma	QDA	R	2
AE-FPT-04	Tutors	E. faecalis	Gamma	QDA	R	2
AE-FPT-07	Tutors	E. faecium	Gamma	QDA	S	2
AE-FPT-01VRE	Tutors	E. faecalis	Gamma	QDA	R	2
AE-FPT-II-02	Tutors	E. faecium	Gamma	QDA	S	2
AE-MPT-01VRE	Tutors	E. faecium	Beta	QDA	S	2
AE-JM-02	Tutors	E. faecium	Gamma	QDA	S	3
AE-JM-04	Tutors	E. faecium	Gamma	QDA	S	3
AE-JM-05	Tutors	E. faecium	Gamma	QDA	S	3
AE-JM-09VRE	Tutors	E. faecalis	Gamma	QDA	R	3
AE-JM-II-01	Tutors	E. faecium	Gamma	QDA	S	3
AE-JM-II-02	Tutors	E. hirae	Gamma	QDA	S	3
AE-JM-II-03	Tutors	E. faecium	Gamma	QDA	S	3
AE-JM-II-01VRE	Tutors	E. faecalis	Gamma	QDA	R	3
AE-IF-01	Tutors	E. faecium	Gamma	QDA	S	4
AE-IF-03	Tutors	E. faecium	Gamma	QDA	S	4
AE-IF-05	Tutors	Enterococcus	Beta	QDA	R	4
AE-IF-02VRE	Tutors	E. faecalis	Beta	QDA	R	4
AE-IF-03VRE	Tutors	E. faecalis	Beta	QDA	R	4
AE-IF-08VRE	Tutors	E. faecalis	Gamma	QDA	R	4
AE-IF-10VRE	Tutors	E. faecalis	Beta	QDA	R	4
AE-T-01	Tutors	E. faecium	Beta	QDA	I	4
AE-T-03	Tutors	E. faecalis	Beta	QDA	S	4
AE-T-05	Tutors	E. faecalis	Beta	QDA	I	4
AE-MZ-04	Tutors	Enterococcus	Gamma	QDA	R	5
AE-PMZ-01	Tutors	E. faecalis	Beta	QDA	R	5
AE-MMZ-01	Tutors	E. faecalis	Gamma	QDA	R	5
AE-MMZ-03	Tutors	E. faecium	Gamma	QDA	I	5
AE-SS-05	Tutors	E. faecalis	Gamma	LZD	S	1
AE-SS-08	Tutors	E. faecalis	Gamma	LZD	S	1
AE-SS-10	Tutors	E. faecalis	Gamma	LZD	S	1
AE-SS-12	Tutors	E. faecalis	Gamma	LZD	S	1
AE-SS-II-03	Tutors	E. faecalis	Beta	LZD	S	1
AE-SS-II-04	Tutors	E. faecalis	Beta	LZD	S	1
AE-SS-II-05	Tutors	E. faecalis	Beta	LZD	S	1
AE-NSS-05	Tutors	E. faecalis	Gamma	LZD	S	1
AE-NSS-07	Tutors	E. faecalis	Beta	LZD	S	1
AE-NSS-09	Tutors	E. faecium	Gamma	LZD	S	1
AE-NSS-10	Tutors	E. faecium	Gamma	LZD	S	1
AE-PT-01	Tutors	E. faecium	Gamma	LZD	S	2
AE-PT-02	Tutors	E. hirae	Gamma	LZD	S	2
AE-PT-05	Tutors	E. hirae	Gamma	LZD	S	2
AE-PT-02VRE	Tutors	E. faecium	Gamma	LZD	S	2
AE-PT-03VRE	Tutors	E. hirae	Alpha	LZD	S	2
AE-PT-05VRE	Tutors	E. faecium	Gamma	LZD	S	2
AE-PT-II-01	Tutors	E. faecalis	Beta	LZD	S	2
AE-PT-II-02	Tutors	E. faecalis	Gamma	LZD	S	2
AE-PT-II-03	Tutors	E. faecalis	Beta	LZD	S	2
AE-FPT-03	Tutors	E. faecalis	Gamma	LZD	S	2
AE-FPT-04	Tutors	E. faecalis	Gamma	LZD	S	2
AE-FPT-07	Tutors	E. faecium	Gamma	LZD	S	2
AE-FPT-01VRE	Tutors	E. faecalis	Gamma	LZD	S	2
AE-FPT-II-02	Tutors	E. faecium	Gamma	LZD	S	2
AE-MPT-01VRE	Tutors	E. faecium	Beta	LZD	S	2
AE-JM-02	Tutors	E. faecium	Gamma	LZD	S	3
AE-JM-04	Tutors	E. faecium	Gamma	LZD	S	3
AE-JM-05	Tutors	E. faecium	Gamma	LZD	S	3
AE-JM-09VRE	Tutors	E. faecalis	Gamma	LZD	S	3
AE-JM-II-01	Tutors	E. faecium	Gamma	LZD	S	3
AE-JM-II-02	Tutors	E. hirae	Gamma	LZD	S	3
AE-JM-II-03	Tutors	E. faecium	Gamma	LZD	S	3
AE-JM-II-01VRE	Tutors	E. faecalis	Gamma	LZD	S	3
AE-IF-01	Tutors	E. faecium	Gamma	LZD	S	4
AE-IF-03	Tutors	E. faecium	Gamma	LZD	S	4
AE-IF-05	Tutors	Enterococcus	Beta	LZD	S	4
AE-IF-02VRE	Tutors	E. faecalis	Beta	LZD	S	4
AE-IF-03VRE	Tutors	E. faecalis	Beta	LZD	S	4
AE-IF-08VRE	Tutors	E. faecalis	Gamma	LZD	S	4
AE-IF-10VRE	Tutors	E. faecalis	Beta	LZD	S	4
AE-T-01	Tutors	E. faecium	Beta	LZD	S	4
AE-T-03	Tutors	E. faecalis	Beta	LZD	S	4
AE-T-05	Tutors	E. faecalis	Beta	LZD	S	4
AE-MZ-04	Tutors	Enterococcus	Gamma	LZD	S	5
AE-PMZ-01	Tutors	E. faecalis	Beta	LZD	S	5
AE-MMZ-01	Tutors	E. faecalis	Gamma	LZD	S	5
AE-MMZ-03	Tutors	E. faecium	Gamma	LZD	S	5
AE-SS-05	Tutors	E. faecalis	Gamma	CN	S	1
AE-SS-08	Tutors	E. faecalis	Gamma	CN	S	1
AE-SS-10	Tutors	E. faecalis	Gamma	CN	S	1
AE-SS-12	Tutors	E. faecalis	Gamma	CN	S	1
AE-SS-II-03	Tutors	E. faecalis	Beta	CN	S	1
AE-SS-II-04	Tutors	E. faecalis	Beta	CN	S	1
AE-SS-II-05	Tutors	E. faecalis	Beta	CN	R	1
AE-NSS-05	Tutors	E. faecalis	Gamma	CN	S	1
AE-NSS-07	Tutors	E. faecalis	Beta	CN	S	1
AE-NSS-09	Tutors	E. faecium	Gamma	CN	S	1
AE-NSS-10	Tutors	E. faecium	Gamma	CN	S	1
AE-PT-01	Tutors	E. faecium	Gamma	CN	S	2
AE-PT-02	Tutors	E. hirae	Gamma	CN	S	2
AE-PT-05	Tutors	E. hirae	Gamma	CN	S	2
AE-PT-02VRE	Tutors	E. faecium	Gamma	CN	S	2
AE-PT-03VRE	Tutors	E. hirae	Alpha	CN	S	2
AE-PT-05VRE	Tutors	E. faecium	Gamma	CN	S	2
AE-PT-II-01	Tutors	E. faecalis	Beta	CN	S	2
AE-PT-II-02	Tutors	E. faecalis	Gamma	CN	S	2
AE-PT-II-03	Tutors	E. faecalis	Beta	CN	S	2
AE-FPT-03	Tutors	E. faecalis	Gamma	CN	S	2
AE-FPT-04	Tutors	E. faecalis	Gamma	CN	S	2
AE-FPT-07	Tutors	E. faecium	Gamma	CN	S	2
AE-FPT-01VRE	Tutors	E. faecalis	Gamma	CN	S	2
AE-FPT-II-02	Tutors	E. faecium	Gamma	CN	S	2
AE-MPT-01VRE	Tutors	E. faecium	Beta	CN	S	2
AE-JM-02	Tutors	E. faecium	Gamma	CN	S	3
AE-JM-04	Tutors	E. faecium	Gamma	CN	S	3
AE-JM-05	Tutors	E. faecium	Gamma	CN	S	3
AE-JM-09VRE	Tutors	E. faecalis	Gamma	CN	S	3
AE-JM-II-01	Tutors	E. faecium	Gamma	CN	S	3
AE-JM-II-02	Tutors	E. hirae	Gamma	CN	S	3
AE-JM-II-03	Tutors	E. faecium	Gamma	CN	S	3
AE-JM-II-01VRE	Tutors	E. faecalis	Gamma	CN	S	3
AE-IF-01	Tutors	E. faecium	Gamma	CN	S	4
AE-IF-03	Tutors	E. faecium	Gamma	CN	S	4
AE-IF-05	Tutors	Enterococcus	Beta	CN	S	4
AE-IF-02VRE	Tutors	E. faecalis	Beta	CN	S	4
AE-IF-03VRE	Tutors	E. faecalis	Beta	CN	S	4
AE-IF-08VRE	Tutors	E. faecalis	Gamma	CN	S	4
AE-IF-10VRE	Tutors	E. faecalis	Beta	CN	S	4
AE-T-01	Tutors	E. faecium	Beta	CN	S	4
AE-T-03	Tutors	E. faecalis	Beta	CN	S	4
AE-T-05	Tutors	E. faecalis	Beta	CN	S	4
AE-MZ-04	Tutors	Enterococcus	Gamma	CN	S	5
AE-PMZ-01	Tutors	E. faecalis	Beta	CN	S	5
AE-MMZ-01	Tutors	E. faecalis	Gamma	CN	S	5
AE-MMZ-03	Tutors	E. faecium	Gamma	CN	S	5
AE-SS-05	Tutors	E. faecalis	Gamma	S	S	1
AE-SS-08	Tutors	E. faecalis	Gamma	S	S	1
AE-SS-10	Tutors	E. faecalis	Gamma	S	S	1
AE-SS-12	Tutors	E. faecalis	Gamma	S	S	1
AE-SS-II-03	Tutors	E. faecalis	Beta	S	S	1
AE-SS-II-04	Tutors	E. faecalis	Beta	S	S	1
AE-SS-II-05	Tutors	E. faecalis	Beta	S	I	1
AE-NSS-05	Tutors	E. faecalis	Gamma	S	S	1
AE-NSS-07	Tutors	E. faecalis	Beta	S	S	1
AE-NSS-09	Tutors	E. faecium	Gamma	S	S	1
AE-NSS-10	Tutors	E. faecium	Gamma	S	S	1
AE-PT-01	Tutors	E. faecium	Gamma	S	S	2
AE-PT-02	Tutors	E. hirae	Gamma	S	S	2
AE-PT-05	Tutors	E. hirae	Gamma	S	S	2
AE-PT-02VRE	Tutors	E. faecium	Gamma	S	S	2
AE-PT-03VRE	Tutors	E. hirae	Alpha	S	S	2
AE-PT-05VRE	Tutors	E. faecium	Gamma	S	S	2
AE-PT-II-01	Tutors	E. faecalis	Beta	S	S	2
AE-PT-II-02	Tutors	E. faecalis	Gamma	S	S	2
AE-PT-II-03	Tutors	E. faecalis	Beta	S	S	2
AE-FPT-03	Tutors	E. faecalis	Gamma	S	S	2
AE-FPT-04	Tutors	E. faecalis	Gamma	S	S	2
AE-FPT-07	Tutors	E. faecium	Gamma	S	S	2
AE-FPT-01VRE	Tutors	E. faecalis	Gamma	S	S	2
AE-FPT-II-02	Tutors	E. faecium	Gamma	S	S	2
AE-MPT-01VRE	Tutors	E. faecium	Beta	S	S	2
AE-JM-02	Tutors	E. faecium	Gamma	S	S	3
AE-JM-04	Tutors	E. faecium	Gamma	S	S	3
AE-JM-05	Tutors	E. faecium	Gamma	S	S	3
AE-JM-09VRE	Tutors	E. faecalis	Gamma	S	S	3
AE-JM-II-01	Tutors	E. faecium	Gamma	S	S	3
AE-JM-II-02	Tutors	E. hirae	Gamma	S	S	3
AE-JM-II-03	Tutors	E. faecium	Gamma	S	S	3
AE-JM-II-01VRE	Tutors	E. faecalis	Gamma	S	S	3
AE-IF-01	Tutors	E. faecium	Gamma	S	S	4
AE-IF-03	Tutors	E. faecium	Gamma	S	S	4
AE-IF-05	Tutors	Enterococcus	Beta	S	S	4
AE-IF-02VRE	Tutors	E. faecalis	Beta	S	S	4
AE-IF-03VRE	Tutors	E. faecalis	Beta	S	S	4
AE-IF-08VRE	Tutors	E. faecalis	Gamma	S	S	4
AE-IF-10VRE	Tutors	E. faecalis	Beta	S	I	4
AE-T-01	Tutors	E. faecium	Beta	S	S	4
AE-T-03	Tutors	E. faecalis	Beta	S	S	4
AE-T-05	Tutors	E. faecalis	Beta	S	S	4
AE-MZ-04	Tutors	Enterococcus	Gamma	S	S	5
AE-PMZ-01	Tutors	E. faecalis	Beta	S	S	5
AE-MMZ-01	Tutors	E. faecalis	Gamma	S	S	5
AE-MMZ-03	Tutors	E. faecium	Gamma	S	S	5
CAT-PT-02	Pets	E. faecalis	Gamma	AMP	R	2
CAT-PT-II-03	Pets	E. faecalis	Gamma	AMP	R	2
CAT-PT-III-03	Pets	E. faecalis	Gamma	AMP	R	2
CAT-MZ-01	Pets	E. faecalis	Gamma	AMP	R	5
CAT-MZ-II-01	Pets	E. faecalis	Gamma	AMP	R	5
CAT-MZ-III-03	Pets	E. faecalis	Beta	AMP	R	5
CAT-JM-01	Pets	E. faecalis	Gamma	AMP	R	3
CAT-JM-02	Pets	E. faecium	Gamma	AMP	R	3
CAT-JM-03	Pets	E. faecium	Gamma	AMP	R	3
CAT-JM-II-02	Pets	E. faecalis	Beta	AMP	R	3
CAT-JM-III-03	Pets	E. faecium	Alpha	AMP	R	3
CAT-SS-01	Pets	E. faecium	Alpha	AMP	R	1
CAT-SS-II-01	Pets	E. faecalis	Beta	AMP	R	1
CAT-SS-III-03	Pets	E. faecium	Alpha	AMP	R	1
CAT-IF-01	Pets	E. faecium	Alpha	AMP	R	4
CAT-IF-03 VRE	Pets	E. faecalis	Beta	AMP	R	4
CAT-IF-III-02	Pets	E. faecalis	Alpha	AMP	R	4
DOG-JM-04V	Pets	E. faecium	Alpha	AMP	R	3
DOG-JM-05-V	Pets	E. faecium	Alpha	AMP	R	3
DOG-JM-II-02	Pets	E. faecalis	Gamma	AMP	R	3
DOG-JM-II-04V	Pets	E. faecalis	Gamma	AMP	R	3
DOG-JM-III-01	Pets	E. faecalis	Gamma	AMP	R	3
DOG-JM-III-02	Pets	E. faecalis	Gamma	AMP	R	3
DOG-IF-01	Pets	E. faecalis	Gamma	AMP	R	4
DOG-IF-01 VRE	Pets	E. hirae	Gamma	AMP	R	4
DOG-IF-02 VRE	Pets	E. hirae	Gamma	AMP	R	4
DOG-IF-II-01	Pets	E. faecalis	Gamma	AMP	R	4
DOG-IF-II-02	Pets	E. faecalis	Gamma	AMP	R	4
DOG-IF-II-03	Pets	E. faecalis	Beta	AMP	R	4
DOG-IF-III-01	Pets	E. hirae	Gamma	AMP	R	4
DOG-IF-III-01 VRE	Pets	E. faecium	Gamma	AMP	R	4
CAT-PT-02	Pets	E. faecalis	Gamma	AMC	S	2
CAT-PT-II-03	Pets	E. faecalis	Gamma	AMC	S	2
CAT-PT-III-03	Pets	E. faecalis	Gamma	AMC	S	2
CAT-MZ-01	Pets	E. faecalis	Gamma	AMC	S	5
CAT-MZ-II-01	Pets	E. faecalis	Gamma	AMC	S	5
CAT-MZ-III-03	Pets	E. faecalis	Beta	AMC	S	5
CAT-JM-01	Pets	E. faecalis	Gamma	AMC	S	3
CAT-JM-02	Pets	E. faecium	Gamma	AMC	S	3
CAT-JM-03	Pets	E. faecium	Gamma	AMC	S	3
CAT-JM-II-02	Pets	E. faecalis	Beta	AMC	S	3
CAT-JM-III-03	Pets	E. faecium	Alpha	AMC	S	3
CAT-SS-01	Pets	E. faecium	Alpha	AMC	S	1
CAT-SS-II-01	Pets	E. faecalis	Beta	AMC	S	1
CAT-SS-III-03	Pets	E. faecium	Alpha	AMC	S	1
CAT-IF-01	Pets	E. faecium	Alpha	AMC	S	4
CAT-IF-03 VRE	Pets	E. faecalis	Beta	AMC	S	4
CAT-IF-III-02	Pets	E. faecalis	Alpha	AMC	S	4
DOG-JM-04V	Pets	E. faecium	Alpha	AMC	S	3
DOG-JM-05-V	Pets	E. faecium	Alpha	AMC	S	3
DOG-JM-II-02	Pets	E. faecalis	Gamma	AMC	S	3
DOG-JM-II-04V	Pets	E. faecalis	Gamma	AMC	S	3
DOG-JM-III-01	Pets	E. faecalis	Gamma	AMC	S	3
DOG-JM-III-02	Pets	E. faecalis	Gamma	AMC	S	3
DOG-IF-01	Pets	E. faecalis	Gamma	AMC	S	4
DOG-IF-01 VRE	Pets	E. hirae	Gamma	AMC	S	4
DOG-IF-02 VRE	Pets	E. hirae	Gamma	AMC	S	4
DOG-IF-II-01	Pets	E. faecalis	Gamma	AMC	S	4
DOG-IF-II-02	Pets	E. faecalis	Gamma	AMC	S	4
DOG-IF-II-03	Pets	E. faecalis	Beta	AMC	S	4
DOG-IF-III-01	Pets	E. hirae	Gamma	AMC	S	4
DOG-IF-III-01 VRE	Pets	E. faecium	Gamma	AMC	S	4
CAT-PT-02	Pets	E. faecalis	Gamma	VA	I	2
CAT-PT-II-03	Pets	E. faecalis	Gamma	VA	S	2
CAT-PT-III-03	Pets	E. faecalis	Gamma	VA	S	2
CAT-MZ-01	Pets	E. faecalis	Gamma	VA	S	5
CAT-MZ-II-01	Pets	E. faecalis	Gamma	VA	S	5
CAT-MZ-III-03	Pets	E. faecalis	Beta	VA	I	5
CAT-JM-01	Pets	E. faecalis	Gamma	VA	S	3
CAT-JM-02	Pets	E. faecium	Gamma	VA	I	3
CAT-JM-03	Pets	E. faecium	Gamma	VA	S	3
CAT-JM-II-02	Pets	E. faecalis	Beta	VA	S	3
CAT-JM-III-03	Pets	E. faecium	Alpha	VA	S	3
CAT-SS-01	Pets	E. faecium	Alpha	VA	S	1
CAT-SS-II-01	Pets	E. faecalis	Beta	VA	S	1
CAT-SS-III-03	Pets	E. faecium	Alpha	VA	I	1
CAT-IF-01	Pets	E. faecium	Alpha	VA	I	4
CAT-IF-03 VRE	Pets	E. faecalis	Beta	VA	S	4
CAT-IF-III-02	Pets	E. faecalis	Alpha	VA	S	4
DOG-JM-04V	Pets	E. faecium	Alpha	VA	I	3
DOG-JM-05-V	Pets	E. faecium	Alpha	VA	I	3
DOG-JM-II-02	Pets	E. faecalis	Gamma	VA	S	3
DOG-JM-II-04V	Pets	E. faecalis	Gamma	VA	S	3
DOG-JM-III-01	Pets	E. faecalis	Gamma	VA	S	3
DOG-JM-III-02	Pets	E. faecalis	Gamma	VA	S	3
DOG-IF-01	Pets	E. faecalis	Gamma	VA	S	4
DOG-IF-01 VRE	Pets	E. hirae	Gamma	VA	I	4
DOG-IF-02 VRE	Pets	E. hirae	Gamma	VA	NA	4
DOG-IF-II-01	Pets	E. faecalis	Gamma	VA	S	4
DOG-IF-II-02	Pets	E. faecalis	Gamma	VA	I	4
DOG-IF-II-03	Pets	E. faecalis	Beta	VA	S	4
DOG-IF-III-01	Pets	E. hirae	Gamma	VA	S	4
DOG-IF-III-01 VRE	Pets	E. faecium	Gamma	VA	I	4
CAT-PT-02	Pets	E. faecalis	Gamma	TEC	S	2
CAT-PT-II-03	Pets	E. faecalis	Gamma	TEC	S	2
CAT-PT-III-03	Pets	E. faecalis	Gamma	TEC	S	2
CAT-MZ-01	Pets	E. faecalis	Gamma	TEC	S	5
CAT-MZ-II-01	Pets	E. faecalis	Gamma	TEC	S	5
CAT-MZ-III-03	Pets	E. faecalis	Beta	TEC	S	5
CAT-JM-01	Pets	E. faecalis	Gamma	TEC	S	3
CAT-JM-02	Pets	E. faecium	Gamma	TEC	S	3
CAT-JM-03	Pets	E. faecium	Gamma	TEC	S	3
CAT-JM-II-02	Pets	E. faecalis	Beta	TEC	S	3
CAT-JM-III-03	Pets	E. faecium	Alpha	TEC	S	3
CAT-SS-01	Pets	E. faecium	Alpha	TEC	S	1
CAT-SS-II-01	Pets	E. faecalis	Beta	TEC	S	1
CAT-SS-III-03	Pets	E. faecium	Alpha	TEC	S	1
CAT-IF-01	Pets	E. faecium	Alpha	TEC	S	4
CAT-IF-03 VRE	Pets	E. faecalis	Beta	TEC	S	4
CAT-IF-III-02	Pets	E. faecalis	Alpha	TEC	S	4
DOG-JM-04V	Pets	E. faecium	Alpha	TEC	S	3
DOG-JM-05-V	Pets	E. faecium	Alpha	TEC	S	3
DOG-JM-II-02	Pets	E. faecalis	Gamma	TEC	S	3
DOG-JM-II-04V	Pets	E. faecalis	Gamma	TEC	S	3
DOG-JM-III-01	Pets	E. faecalis	Gamma	TEC	S	3
DOG-JM-III-02	Pets	E. faecalis	Gamma	TEC	S	3
DOG-IF-01	Pets	E. faecalis	Gamma	TEC	S	4
DOG-IF-01 VRE	Pets	E. hirae	Gamma	TEC	S	4
DOG-IF-02 VRE	Pets	E. hirae	Gamma	TEC	S	4
DOG-IF-II-01	Pets	E. faecalis	Gamma	TEC	S	4
DOG-IF-II-02	Pets	E. faecalis	Gamma	TEC	S	4
DOG-IF-II-03	Pets	E. faecalis	Beta	TEC	S	4
DOG-IF-III-01	Pets	E. hirae	Gamma	TEC	S	4
DOG-IF-III-01 VRE	Pets	E. faecium	Gamma	TEC	S	4
CAT-PT-02	Pets	E. faecalis	Gamma	E	I	2
CAT-PT-II-03	Pets	E. faecalis	Gamma	E	R	2
CAT-PT-III-03	Pets	E. faecalis	Gamma	E	I	2
CAT-MZ-01	Pets	E. faecalis	Gamma	E	I	5
CAT-MZ-II-01	Pets	E. faecalis	Gamma	E	I	5
CAT-MZ-III-03	Pets	E. faecalis	Beta	E	R	5
CAT-JM-01	Pets	E. faecalis	Gamma	E	I	3
CAT-JM-02	Pets	E. faecium	Gamma	E	I	3
CAT-JM-03	Pets	E. faecium	Gamma	E	R	3
CAT-JM-II-02	Pets	E. faecalis	Beta	E	I	3
CAT-JM-III-03	Pets	E. faecium	Alpha	E	I	3
CAT-SS-01	Pets	E. faecium	Alpha	E	I	1
CAT-SS-II-01	Pets	E. faecalis	Beta	E	R	1
CAT-SS-III-03	Pets	E. faecium	Alpha	E	S	1
CAT-IF-01	Pets	E. faecium	Alpha	E	S	4
CAT-IF-03 VRE	Pets	E. faecalis	Beta	E	R	4
CAT-IF-III-02	Pets	E. faecalis	Alpha	E	R	4
DOG-JM-04V	Pets	E. faecium	Alpha	E	I	3
DOG-JM-05-V	Pets	E. faecium	Alpha	E	I	3
DOG-JM-II-02	Pets	E. faecalis	Gamma	E	R	3
DOG-JM-II-04V	Pets	E. faecalis	Gamma	E	I	3
DOG-JM-III-01	Pets	E. faecalis	Gamma	E	I	3
DOG-JM-III-02	Pets	E. faecalis	Gamma	E	I	3
DOG-IF-01	Pets	E. faecalis	Gamma	E	R	4
DOG-IF-01 VRE	Pets	E. hirae	Gamma	E	S	4
DOG-IF-02 VRE	Pets	E. hirae	Gamma	E	S	4
DOG-IF-II-01	Pets	E. faecalis	Gamma	E	S	4
DOG-IF-II-02	Pets	E. faecalis	Gamma	E	S	4
DOG-IF-II-03	Pets	E. faecalis	Beta	E	I	4
DOG-IF-III-01	Pets	E. hirae	Gamma	E	S	4
DOG-IF-III-01 VRE	Pets	E. faecium	Gamma	E	R	4
CAT-PT-02	Pets	E. faecalis	Gamma	TE	S	2
CAT-PT-II-03	Pets	E. faecalis	Gamma	TE	S	2
CAT-PT-III-03	Pets	E. faecalis	Gamma	TE	R	2
CAT-MZ-01	Pets	E. faecalis	Gamma	TE	R	5
CAT-MZ-II-01	Pets	E. faecalis	Gamma	TE	R	5
CAT-MZ-III-03	Pets	E. faecalis	Beta	TE	S	5
CAT-JM-01	Pets	E. faecalis	Gamma	TE	R	3
CAT-JM-02	Pets	E. faecium	Gamma	TE	S	3
CAT-JM-03	Pets	E. faecium	Gamma	TE	S	3
CAT-JM-II-02	Pets	E. faecalis	Beta	TE	S	3
CAT-JM-III-03	Pets	E. faecium	Alpha	TE	S	3
CAT-SS-01	Pets	E. faecium	Alpha	TE	S	1
CAT-SS-II-01	Pets	E. faecalis	Beta	TE	R	1
CAT-SS-III-03	Pets	E. faecium	Alpha	TE	S	1
CAT-IF-01	Pets	E. faecium	Alpha	TE	S	4
CAT-IF-03 VRE	Pets	E. faecalis	Beta	TE	R	4
CAT-IF-III-02	Pets	E. faecalis	Alpha	TE	R	4
DOG-JM-04V	Pets	E. faecium	Alpha	TE	R	3
DOG-JM-05-V	Pets	E. faecium	Alpha	TE	S	3
DOG-JM-II-02	Pets	E. faecalis	Gamma	TE	S	3
DOG-JM-II-04V	Pets	E. faecalis	Gamma	TE	S	3
DOG-JM-III-01	Pets	E. faecalis	Gamma	TE	S	3
DOG-JM-III-02	Pets	E. faecalis	Gamma	TE	S	3
DOG-IF-01	Pets	E. faecalis	Gamma	TE	R	4
DOG-IF-01 VRE	Pets	E. hirae	Gamma	TE	S	4
DOG-IF-02 VRE	Pets	E. hirae	Gamma	TE	S	4
DOG-IF-II-01	Pets	E. faecalis	Gamma	TE	S	4
DOG-IF-II-02	Pets	E. faecalis	Gamma	TE	S	4
DOG-IF-II-03	Pets	E. faecalis	Beta	TE	I	4
DOG-IF-III-01	Pets	E. hirae	Gamma	TE	S	4
DOG-IF-III-01 VRE	Pets	E. faecium	Gamma	TE	S	4
CAT-PT-02	Pets	E. faecalis	Gamma	DXT	S	2
CAT-PT-II-03	Pets	E. faecalis	Gamma	DXT	S	2
CAT-PT-III-03	Pets	E. faecalis	Gamma	DXT	I	2
CAT-MZ-01	Pets	E. faecalis	Gamma	DXT	I	5
CAT-MZ-II-01	Pets	E. faecalis	Gamma	DXT	R	5
CAT-MZ-III-03	Pets	E. faecalis	Beta	DXT	S	5
CAT-JM-01	Pets	E. faecalis	Gamma	DXT	R	3
CAT-JM-02	Pets	E. faecium	Gamma	DXT	S	3
CAT-JM-03	Pets	E. faecium	Gamma	DXT	S	3
CAT-JM-II-02	Pets	E. faecalis	Beta	DXT	S	3
CAT-JM-III-03	Pets	E. faecium	Alpha	DXT	S	3
CAT-SS-01	Pets	E. faecium	Alpha	DXT	S	1
CAT-SS-II-01	Pets	E. faecalis	Beta	DXT	S	1
CAT-SS-III-03	Pets	E. faecium	Alpha	DXT	S	1
CAT-IF-01	Pets	E. faecium	Alpha	DXT	S	4
CAT-IF-03 VRE	Pets	E. faecalis	Beta	DXT	S	4
CAT-IF-III-02	Pets	E. faecalis	Alpha	DXT	S	4
DOG-JM-04V	Pets	E. faecium	Alpha	DXT	I	3
DOG-JM-05-V	Pets	E. faecium	Alpha	DXT	S	3
DOG-JM-II-02	Pets	E. faecalis	Gamma	DXT	S	3
DOG-JM-II-04V	Pets	E. faecalis	Gamma	DXT	S	3
DOG-JM-III-01	Pets	E. faecalis	Gamma	DXT	S	3
DOG-JM-III-02	Pets	E. faecalis	Gamma	DXT	S	3
DOG-IF-01	Pets	E. faecalis	Gamma	DXT	R	4
DOG-IF-01 VRE	Pets	E. hirae	Gamma	DXT	S	4
DOG-IF-02 VRE	Pets	E. hirae	Gamma	DXT	S	4
DOG-IF-II-01	Pets	E. faecalis	Gamma	DXT	S	4
DOG-IF-II-02	Pets	E. faecalis	Gamma	DXT	S	4
DOG-IF-II-03	Pets	E. faecalis	Beta	DXT	S	4
DOG-IF-III-01	Pets	E. hirae	Gamma	DXT	S	4
DOG-IF-III-01 VRE	Pets	E. faecium	Gamma	DXT	S	4
CAT-PT-02	Pets	E. faecalis	Gamma	LEV	S	2
CAT-PT-II-03	Pets	E. faecalis	Gamma	LEV	S	2
CAT-PT-III-03	Pets	E. faecalis	Gamma	LEV	S	2
CAT-MZ-01	Pets	E. faecalis	Gamma	LEV	S	5
CAT-MZ-II-01	Pets	E. faecalis	Gamma	LEV	S	5
CAT-MZ-III-03	Pets	E. faecalis	Beta	LEV	S	5
CAT-JM-01	Pets	E. faecalis	Gamma	LEV	S	3
CAT-JM-02	Pets	E. faecium	Gamma	LEV	S	3
CAT-JM-03	Pets	E. faecium	Gamma	LEV	S	3
CAT-JM-II-02	Pets	E. faecalis	Beta	LEV	S	3
CAT-JM-III-03	Pets	E. faecium	Alpha	LEV	S	3
CAT-SS-01	Pets	E. faecium	Alpha	LEV	S	1
CAT-SS-II-01	Pets	E. faecalis	Beta	LEV	S	1
CAT-SS-III-03	Pets	E. faecium	Alpha	LEV	S	1
CAT-IF-01	Pets	E. faecium	Alpha	LEV	S	4
CAT-IF-03 VRE	Pets	E. faecalis	Beta	LEV	S	4
CAT-IF-III-02	Pets	E. faecalis	Alpha	LEV	S	4
DOG-JM-04V	Pets	E. faecium	Alpha	LEV	S	3
DOG-JM-05-V	Pets	E. faecium	Alpha	LEV	S	3
DOG-JM-II-02	Pets	E. faecalis	Gamma	LEV	S	3
DOG-JM-II-04V	Pets	E. faecalis	Gamma	LEV	S	3
DOG-JM-III-01	Pets	E. faecalis	Gamma	LEV	S	3
DOG-JM-III-02	Pets	E. faecalis	Gamma	LEV	S	3
DOG-IF-01	Pets	E. faecalis	Gamma	LEV	S	4
DOG-IF-01 VRE	Pets	E. hirae	Gamma	LEV	S	4
DOG-IF-02 VRE	Pets	E. hirae	Gamma	LEV	S	4
DOG-IF-II-01	Pets	E. faecalis	Gamma	LEV	S	4
DOG-IF-II-02	Pets	E. faecalis	Gamma	LEV	S	4
DOG-IF-II-03	Pets	E. faecalis	Beta	LEV	S	4
DOG-IF-III-01	Pets	E. hirae	Gamma	LEV	S	4
DOG-IF-III-01 VRE	Pets	E. faecium	Gamma	LEV	S	4
CAT-PT-02	Pets	E. faecalis	Gamma	ENR	I	2
CAT-PT-II-03	Pets	E. faecalis	Gamma	ENR	I	2
CAT-PT-III-03	Pets	E. faecalis	Gamma	ENR	I	2
CAT-MZ-01	Pets	E. faecalis	Gamma	ENR	S	5
CAT-MZ-II-01	Pets	E. faecalis	Gamma	ENR	S	5
CAT-MZ-III-03	Pets	E. faecalis	Beta	ENR	S	5
CAT-JM-01	Pets	E. faecalis	Gamma	ENR	I	3
CAT-JM-02	Pets	E. faecium	Gamma	ENR	S	3
CAT-JM-03	Pets	E. faecium	Gamma	ENR	I	3
CAT-JM-II-02	Pets	E. faecalis	Beta	ENR	S	3
CAT-JM-III-03	Pets	E. faecium	Alpha	ENR	S	3
CAT-SS-01	Pets	E. faecium	Alpha	ENR	S	1
CAT-SS-II-01	Pets	E. faecalis	Beta	ENR	S	1
CAT-SS-III-03	Pets	E. faecium	Alpha	ENR	S	1
CAT-IF-01	Pets	E. faecium	Alpha	ENR	S	4
CAT-IF-03 VRE	Pets	E. faecalis	Beta	ENR	I	4
CAT-IF-III-02	Pets	E. faecalis	Alpha	ENR	S	4
DOG-JM-04V	Pets	E. faecium	Alpha	ENR	R	3
DOG-JM-05-V	Pets	E. faecium	Alpha	ENR	I	3
DOG-JM-II-02	Pets	E. faecalis	Gamma	ENR	I	3
DOG-JM-II-04V	Pets	E. faecalis	Gamma	ENR	I	3
DOG-JM-III-01	Pets	E. faecalis	Gamma	ENR	I	3
DOG-JM-III-02	Pets	E. faecalis	Gamma	ENR	I	3
DOG-IF-01	Pets	E. faecalis	Gamma	ENR	I	4
DOG-IF-01 VRE	Pets	E. hirae	Gamma	ENR	I	4
DOG-IF-02 VRE	Pets	E. hirae	Gamma	ENR	I	4
DOG-IF-II-01	Pets	E. faecalis	Gamma	ENR	I	4
DOG-IF-II-02	Pets	E. faecalis	Gamma	ENR	I	4
DOG-IF-II-03	Pets	E. faecalis	Beta	ENR	I	4
DOG-IF-III-01	Pets	E. hirae	Gamma	ENR	I	4
DOG-IF-III-01 VRE	Pets	E. faecium	Gamma	ENR	S	4
CAT-PT-02	Pets	E. faecalis	Gamma	F	S	2
CAT-PT-II-03	Pets	E. faecalis	Gamma	F	S	2
CAT-PT-III-03	Pets	E. faecalis	Gamma	F	S	2
CAT-MZ-01	Pets	E. faecalis	Gamma	F	S	5
CAT-MZ-II-01	Pets	E. faecalis	Gamma	F	S	5
CAT-MZ-III-03	Pets	E. faecalis	Beta	F	S	5
CAT-JM-01	Pets	E. faecalis	Gamma	F	S	3
CAT-JM-02	Pets	E. faecium	Gamma	F	R	3
CAT-JM-03	Pets	E. faecium	Gamma	F	I	3
CAT-JM-II-02	Pets	E. faecalis	Beta	F	S	3
CAT-JM-III-03	Pets	E. faecium	Alpha	F	S	3
CAT-SS-01	Pets	E. faecium	Alpha	F	S	1
CAT-SS-II-01	Pets	E. faecalis	Beta	F	S	1
CAT-SS-III-03	Pets	E. faecium	Alpha	F	S	1
CAT-IF-01	Pets	E. faecium	Alpha	F	S	4
CAT-IF-03 VRE	Pets	E. faecalis	Beta	F	S	4
CAT-IF-III-02	Pets	E. faecalis	Alpha	F	S	4
DOG-JM-04V	Pets	E. faecium	Alpha	F	S	3
DOG-JM-05-V	Pets	E. faecium	Alpha	F	S	3
DOG-JM-II-02	Pets	E. faecalis	Gamma	F	S	3
DOG-JM-II-04V	Pets	E. faecalis	Gamma	F	S	3
DOG-JM-III-01	Pets	E. faecalis	Gamma	F	S	3
DOG-JM-III-02	Pets	E. faecalis	Gamma	F	S	3
DOG-IF-01	Pets	E. faecalis	Gamma	F	S	4
DOG-IF-01 VRE	Pets	E. hirae	Gamma	F	S	4
DOG-IF-02 VRE	Pets	E. hirae	Gamma	F	S	4
DOG-IF-II-01	Pets	E. faecalis	Gamma	F	S	4
DOG-IF-II-02	Pets	E. faecalis	Gamma	F	S	4
DOG-IF-II-03	Pets	E. faecalis	Beta	F	S	4
DOG-IF-III-01	Pets	E. hirae	Gamma	F	S	4
DOG-IF-III-01 VRE	Pets	E. faecium	Gamma	F	S	4
CAT-PT-02	Pets	E. faecalis	Gamma	RIF	S	2
CAT-PT-II-03	Pets	E. faecalis	Gamma	RIF	R	2
CAT-PT-III-03	Pets	E. faecalis	Gamma	RIF	I	2
CAT-MZ-01	Pets	E. faecalis	Gamma	RIF	I	5
CAT-MZ-II-01	Pets	E. faecalis	Gamma	RIF	R	5
CAT-MZ-III-03	Pets	E. faecalis	Beta	RIF	S	5
CAT-JM-01	Pets	E. faecalis	Gamma	RIF	R	3
CAT-JM-02	Pets	E. faecium	Gamma	RIF	NA	3
CAT-JM-03	Pets	E. faecium	Gamma	RIF	R	3
CAT-JM-II-02	Pets	E. faecalis	Beta	RIF	S	3
CAT-JM-III-03	Pets	E. faecium	Alpha	RIF	S	3
CAT-SS-01	Pets	E. faecium	Alpha	RIF	S	1
CAT-SS-II-01	Pets	E. faecalis	Beta	RIF	S	1
CAT-SS-III-03	Pets	E. faecium	Alpha	RIF	R	1
CAT-IF-01	Pets	E. faecium	Alpha	RIF	R	4
CAT-IF-03 VRE	Pets	E. faecalis	Beta	RIF	S	4
CAT-IF-III-02	Pets	E. faecalis	Alpha	RIF	S	4
DOG-JM-04V	Pets	E. faecium	Alpha	RIF	R	3
DOG-JM-05-V	Pets	E. faecium	Alpha	RIF	R	3
DOG-JM-II-02	Pets	E. faecalis	Gamma	RIF	R	3
DOG-JM-II-04V	Pets	E. faecalis	Gamma	RIF	R	3
DOG-JM-III-01	Pets	E. faecalis	Gamma	RIF	R	3
DOG-JM-III-02	Pets	E. faecalis	Gamma	RIF	R	3
DOG-IF-01	Pets	E. faecalis	Gamma	RIF	S	4
DOG-IF-01 VRE	Pets	E. hirae	Gamma	RIF	I	4
DOG-IF-02 VRE	Pets	E. hirae	Gamma	RIF	R	4
DOG-IF-II-01	Pets	E. faecalis	Gamma	RIF	R	4
DOG-IF-II-02	Pets	E. faecalis	Gamma	RIF	R	4
DOG-IF-II-03	Pets	E. faecalis	Beta	RIF	I	4
DOG-IF-III-01	Pets	E. hirae	Gamma	RIF	R	4
DOG-IF-III-01 VRE	Pets	E. faecium	Gamma	RIF	R	4
CAT-PT-02	Pets	E. faecalis	Gamma	C	S	2
CAT-PT-II-03	Pets	E. faecalis	Gamma	C	S	2
CAT-PT-III-03	Pets	E. faecalis	Gamma	C	S	2
CAT-MZ-01	Pets	E. faecalis	Gamma	C	S	5
CAT-MZ-II-01	Pets	E. faecalis	Gamma	C	S	5
CAT-MZ-III-03	Pets	E. faecalis	Beta	C	S	5
CAT-JM-01	Pets	E. faecalis	Gamma	C	S	3
CAT-JM-02	Pets	E. faecium	Gamma	C	S	3
CAT-JM-03	Pets	E. faecium	Gamma	C	S	3
CAT-JM-II-02	Pets	E. faecalis	Beta	C	S	3
CAT-JM-III-03	Pets	E. faecium	Alpha	C	S	3
CAT-SS-01	Pets	E. faecium	Alpha	C	S	1
CAT-SS-II-01	Pets	E. faecalis	Beta	C	S	1
CAT-SS-III-03	Pets	E. faecium	Alpha	C	S	1
CAT-IF-01	Pets	E. faecium	Alpha	C	S	4
CAT-IF-03 VRE	Pets	E. faecalis	Beta	C	S	4
CAT-IF-III-02	Pets	E. faecalis	Alpha	C	S	4
DOG-JM-04V	Pets	E. faecium	Alpha	C	S	3
DOG-JM-05-V	Pets	E. faecium	Alpha	C	S	3
DOG-JM-II-02	Pets	E. faecalis	Gamma	C	S	3
DOG-JM-II-04V	Pets	E. faecalis	Gamma	C	S	3
DOG-JM-III-01	Pets	E. faecalis	Gamma	C	S	3
DOG-JM-III-02	Pets	E. faecalis	Gamma	C	S	3
DOG-IF-01	Pets	E. faecalis	Gamma	C	S	4
DOG-IF-01 VRE	Pets	E. hirae	Gamma	C	S	4
DOG-IF-02 VRE	Pets	E. hirae	Gamma	C	S	4
DOG-IF-II-01	Pets	E. faecalis	Gamma	C	S	4
DOG-IF-II-02	Pets	E. faecalis	Gamma	C	S	4
DOG-IF-II-03	Pets	E. faecalis	Beta	C	S	4
DOG-IF-III-01	Pets	E. hirae	Gamma	C	S	4
DOG-IF-III-01 VRE	Pets	E. faecium	Gamma	C	S	4
CAT-PT-02	Pets	E. faecalis	Gamma	QDA	R	2
CAT-PT-II-03	Pets	E. faecalis	Gamma	QDA	R	2
CAT-PT-III-03	Pets	E. faecalis	Gamma	QDA	R	2
CAT-MZ-01	Pets	E. faecalis	Gamma	QDA	R	5
CAT-MZ-II-01	Pets	E. faecalis	Gamma	QDA	R	5
CAT-MZ-III-03	Pets	E. faecalis	Beta	QDA	R	5
CAT-JM-01	Pets	E. faecalis	Gamma	QDA	R	3
CAT-JM-02	Pets	E. faecium	Gamma	QDA	I	3
CAT-JM-03	Pets	E. faecium	Gamma	QDA	I	3
CAT-JM-II-02	Pets	E. faecalis	Beta	QDA	R	3
CAT-JM-III-03	Pets	E. faecium	Alpha	QDA	S	3
CAT-SS-01	Pets	E. faecium	Alpha	QDA	S	1
CAT-SS-II-01	Pets	E. faecalis	Beta	QDA	R	1
CAT-SS-III-03	Pets	E. faecium	Alpha	QDA	I	1
CAT-IF-01	Pets	E. faecium	Alpha	QDA	I	4
CAT-IF-03 VRE	Pets	E. faecalis	Beta	QDA	R	4
CAT-IF-III-02	Pets	E. faecalis	Alpha	QDA	R	4
DOG-JM-04V	Pets	E. faecium	Alpha	QDA	S	3
DOG-JM-05-V	Pets	E. faecium	Alpha	QDA	I	3
DOG-JM-II-02	Pets	E. faecalis	Gamma	QDA	R	3
DOG-JM-II-04V	Pets	E. faecalis	Gamma	QDA	R	3
DOG-JM-III-01	Pets	E. faecalis	Gamma	QDA	R	3
DOG-JM-III-02	Pets	E. faecalis	Gamma	QDA	R	3
DOG-IF-01	Pets	E. faecalis	Gamma	QDA	R	4
DOG-IF-01 VRE	Pets	E. hirae	Gamma	QDA	S	4
DOG-IF-02 VRE	Pets	E. hirae	Gamma	QDA	S	4
DOG-IF-II-01	Pets	E. faecalis	Gamma	QDA	R	4
DOG-IF-II-02	Pets	E. faecalis	Gamma	QDA	R	4
DOG-IF-II-03	Pets	E. faecalis	Beta	QDA	R	4
DOG-IF-III-01	Pets	E. hirae	Gamma	QDA	R	4
DOG-IF-III-01 VRE	Pets	E. faecium	Gamma	QDA	S	4
CAT-PT-02	Pets	E. faecalis	Gamma	LZD	S	2
CAT-PT-II-03	Pets	E. faecalis	Gamma	LZD	S	2
CAT-PT-III-03	Pets	E. faecalis	Gamma	LZD	S	2
CAT-MZ-01	Pets	E. faecalis	Gamma	LZD	S	5
CAT-MZ-II-01	Pets	E. faecalis	Gamma	LZD	S	5
CAT-MZ-III-03	Pets	E. faecalis	Beta	LZD	S	5
CAT-JM-01	Pets	E. faecalis	Gamma	LZD	S	3
CAT-JM-02	Pets	E. faecium	Gamma	LZD	S	3
CAT-JM-03	Pets	E. faecium	Gamma	LZD	S	3
CAT-JM-II-02	Pets	E. faecalis	Beta	LZD	S	3
CAT-JM-III-03	Pets	E. faecium	Alpha	LZD	S	3
CAT-SS-01	Pets	E. faecium	Alpha	LZD	S	1
CAT-SS-II-01	Pets	E. faecalis	Beta	LZD	S	1
CAT-SS-III-03	Pets	E. faecium	Alpha	LZD	S	1
CAT-IF-01	Pets	E. faecium	Alpha	LZD	S	4
CAT-IF-03 VRE	Pets	E. faecalis	Beta	LZD	S	4
CAT-IF-III-02	Pets	E. faecalis	Alpha	LZD	S	4
DOG-JM-04V	Pets	E. faecium	Alpha	LZD	S	3
DOG-JM-05-V	Pets	E. faecium	Alpha	LZD	S	3
DOG-JM-II-02	Pets	E. faecalis	Gamma	LZD	S	3
DOG-JM-II-04V	Pets	E. faecalis	Gamma	LZD	S	3
DOG-JM-III-01	Pets	E. faecalis	Gamma	LZD	S	3
DOG-JM-III-02	Pets	E. faecalis	Gamma	LZD	S	3
DOG-IF-01	Pets	E. faecalis	Gamma	LZD	S	4
DOG-IF-01 VRE	Pets	E. hirae	Gamma	LZD	S	4
DOG-IF-02 VRE	Pets	E. hirae	Gamma	LZD	S	4
DOG-IF-II-01	Pets	E. faecalis	Gamma	LZD	S	4
DOG-IF-II-02	Pets	E. faecalis	Gamma	LZD	S	4
DOG-IF-II-03	Pets	E. faecalis	Beta	LZD	S	4
DOG-IF-III-01	Pets	E. hirae	Gamma	LZD	S	4
DOG-IF-III-01 VRE	Pets	E. faecium	Gamma	LZD	S	4
CAT-PT-02	Pets	E. faecalis	Gamma	CN	S	2
CAT-PT-II-03	Pets	E. faecalis	Gamma	CN	S	2
CAT-PT-III-03	Pets	E. faecalis	Gamma	CN	S	2
CAT-MZ-01	Pets	E. faecalis	Gamma	CN	S	5
CAT-MZ-II-01	Pets	E. faecalis	Gamma	CN	S	5
CAT-MZ-III-03	Pets	E. faecalis	Beta	CN	S	5
CAT-JM-01	Pets	E. faecalis	Gamma	CN	S	3
CAT-JM-02	Pets	E. faecium	Gamma	CN	S	3
CAT-JM-03	Pets	E. faecium	Gamma	CN	S	3
CAT-JM-II-02	Pets	E. faecalis	Beta	CN	S	3
CAT-JM-III-03	Pets	E. faecium	Alpha	CN	S	3
CAT-SS-01	Pets	E. faecium	Alpha	CN	S	1
CAT-SS-II-01	Pets	E. faecalis	Beta	CN	S	1
CAT-SS-III-03	Pets	E. faecium	Alpha	CN	S	1
CAT-IF-01	Pets	E. faecium	Alpha	CN	S	4
CAT-IF-03 VRE	Pets	E. faecalis	Beta	CN	S	4
CAT-IF-III-02	Pets	E. faecalis	Alpha	CN	S	4
DOG-JM-04V	Pets	E. faecium	Alpha	CN	S	3
DOG-JM-05-V	Pets	E. faecium	Alpha	CN	S	3
DOG-JM-II-02	Pets	E. faecalis	Gamma	CN	S	3
DOG-JM-II-04V	Pets	E. faecalis	Gamma	CN	S	3
DOG-JM-III-01	Pets	E. faecalis	Gamma	CN	S	3
DOG-JM-III-02	Pets	E. faecalis	Gamma	CN	S	3
DOG-IF-01	Pets	E. faecalis	Gamma	CN	S	4
DOG-IF-01 VRE	Pets	E. hirae	Gamma	CN	S	4
DOG-IF-02 VRE	Pets	E. hirae	Gamma	CN	S	4
DOG-IF-II-01	Pets	E. faecalis	Gamma	CN	S	4
DOG-IF-II-02	Pets	E. faecalis	Gamma	CN	S	4
DOG-IF-II-03	Pets	E. faecalis	Beta	CN	S	4
DOG-IF-III-01	Pets	E. hirae	Gamma	CN	S	4
DOG-IF-III-01 VRE	Pets	E. faecium	Gamma	CN	S	4
CAT-PT-02	Pets	E. faecalis	Gamma	S	S	2
CAT-PT-II-03	Pets	E. faecalis	Gamma	S	S	2
CAT-PT-III-03	Pets	E. faecalis	Gamma	S	S	2
CAT-MZ-01	Pets	E. faecalis	Gamma	S	S	5
CAT-MZ-II-01	Pets	E. faecalis	Gamma	S	S	5
CAT-MZ-III-03	Pets	E. faecalis	Beta	S	S	5
CAT-JM-01	Pets	E. faecalis	Gamma	S	S	3
CAT-JM-02	Pets	E. faecium	Gamma	S	S	3
CAT-JM-03	Pets	E. faecium	Gamma	S	S	3
CAT-JM-II-02	Pets	E. faecalis	Beta	S	S	3
CAT-JM-III-03	Pets	E. faecium	Alpha	S	S	3
CAT-SS-01	Pets	E. faecium	Alpha	S	S	1
CAT-SS-II-01	Pets	E. faecalis	Beta	S	R	1
CAT-SS-III-03	Pets	E. faecium	Alpha	S	S	1
CAT-IF-01	Pets	E. faecium	Alpha	S	S	4
CAT-IF-03 VRE	Pets	E. faecalis	Beta	S	R	4
CAT-IF-III-02	Pets	E. faecalis	Alpha	S	R	4
DOG-JM-04V	Pets	E. faecium	Alpha	S	S	3
DOG-JM-05-V	Pets	E. faecium	Alpha	S	S	3
DOG-JM-II-02	Pets	E. faecalis	Gamma	S	S	3
DOG-JM-II-04V	Pets	E. faecalis	Gamma	S	S	3
DOG-JM-III-01	Pets	E. faecalis	Gamma	S	S	3
DOG-JM-III-02	Pets	E. faecalis	Gamma	S	S	3
DOG-IF-01	Pets	E. faecalis	Gamma	S	S	4
DOG-IF-01 VRE	Pets	E. hirae	Gamma	S	S	4
DOG-IF-02 VRE	Pets	E. hirae	Gamma	S	S	4
DOG-IF-II-01	Pets	E. faecalis	Gamma	S	S	4
DOG-IF-II-02	Pets	E. faecalis	Gamma	S	S	4
DOG-IF-II-03	Pets	E. faecalis	Beta	S	S	4
DOG-IF-III-01	Pets	E. hirae	Gamma	S	S	4
DOG-IF-III-01 VRE	Pets	E. faecium	Gamma	S	S	4
