# Supplementary material for: One Health Insights into Enterococcus: Antimicrobial Resistance and Virulence in Companion Animals and Their Tutors
Source: Int J Mol Sci. 2026 Jan 8;27(2):654. doi: 10.3390/ijms27020654 (PMC12841424; doi:10.3390/ijms27020654)
Supplement: Supplementary file 1 [file ijms-27-00654-s001.zip › statistics_script.r]

#OBS: This script provides distinct alternatives for data cleaning and analysis. Please read comments.

# Set wd to the directory of the current script (same folder!)
setwd(dirname(rstudioapi::getSourceEditorContext()$path))
setwd('/Users/joana/Library/CloudStorage/OneDrive-UniversidadedeLisboa/Doutoramento/IJMS 2025')

# Read the CSV file into a data frame
data <- read.csv("pets_vs_humans_data1.csv", sep=";", na.strings="")

# Install libraries
library(tidyverse)
library(janitor)
library(gt)
library(dplyr)
library(tidyr)
library(stringr)

# Define functions
perform_post_hoc_test <- function(counts) {
  # Perform post-hoc test
  pairwise.prop.test(as.vector(counts), rep(sum(counts), length(counts)), p.adjust.method = "bonferroni")
}

perform_test <- function(counts, test_name, workspace = 2e7, simulate = TRUE) {
  # Perform Chi-Square test
  test_result <- chisq.test(counts)
  # Check if any expected frequency is less than 5
  if (any(test_result$expected < 5)) {
    # Use Fisher's Exact Test if any expected frequency is less than 5
    test_result <- tryCatch({
      fisher.test(counts, workspace = workspace)
    }, error = function(e) {
      fisher.test(counts, simulate.p.value = simulate)
    })
    test_method <- "Fisher's Exact Test"
    x_squared <- NA
    df <- NA
  } else {
    # Use Chi-Square Test otherwise
    test_method <- "Chi-Square Test"
    x_squared <- unlist(test_result$statistic)
    df <- unlist(test_result$parameter)
  }
  # Return the chosen test method and results
  data.frame(
    Test = test_name,
    Method = test_method,
    X_Squared = x_squared,
    DF = df,
    P_Value = test_result$p.value,
    stringsAsFactors = FALSE
  )
}

# Generate counts for species vs origin and perform chi-squared test- save to CSV file and statistics

data_unique <- data[!duplicated(data$Isolate), c("Isolate", "Origin", "Species.id")]

counts_species_origin <- table(data_unique$Origin, data_unique$Species, useNA = "no")
print(counts_species_origin)
write.csv(counts_species_origin, file = "counts_Species_by_origin.csv")

test_result_species_origin <- perform_test(counts_species_origin, "Species by Origin")
print(test_result_species_origin)
write.csv(test_result_species_origin, file = "test_result_species_by_origin.csv")

----------------
# 1) Keep one record per isolate × antibiotic; drop non S/I/R
clean <- data %>%
  filter(CLSIresult %in% c("S","I","R")) %>%
  arrange(Isolate, Antibiotic) %>%
  distinct(Isolate, Antibiotic, .keep_all = TRUE)

# Convenience vectors
sir_levels <- c("S","I","R")
orig_levels <- unique(clean$Origin)
ab_order   <- sort(unique(clean$Antibiotic)) 

# 2) Denominators: # unique isolates tested per Antibiotic × Origin
den_origin <- clean %>%
  group_by(Antibiotic, Origin) %>%
  summarise(n_tested = n_distinct(Isolate), .groups = "drop")

# 3) Counts of S/I/R per Antibiotic × Origin ----
counts_origin <- clean %>%
  group_by(Antibiotic, Origin, CLSIresult) %>%
  summarise(n = n_distinct(Isolate), .groups = "drop") %>%
  # ensure every S/I/R appears (even if 0)
  right_join(
    expand_grid(Antibiotic = ab_order, Origin = orig_levels, CLSIresult = sir_levels),
    by = c("Antibiotic","Origin","CLSIresult")
  ) %>%
  mutate(n = tidyr::replace_na(n, 0L)) %>%
  left_join(den_origin, by = c("Antibiotic","Origin")) %>%
  mutate(pct = ifelse(is.na(n_tested) | n_tested == 0, NA_real_,
                      round(100 * n / n_tested, 1)))

# 4) Totals across origins for each Antibiotic (row "Total")
den_total <- clean %>%
  group_by(Antibiotic) %>%
  summarise(n_tested = n_distinct(Isolate), .groups = "drop")

counts_total <- clean %>%
  group_by(Antibiotic, CLSIresult) %>%
  summarise(n = n_distinct(Isolate), .groups = "drop") %>%
  right_join(
    expand_grid(Antibiotic = ab_order, CLSIresult = sir_levels),
    by = c("Antibiotic","CLSIresult")
  ) %>%
  mutate(n = tidyr::replace_na(n, 0L)) %>%
  left_join(den_total, by = "Antibiotic") %>%
  mutate(origin = "Total",
         pct = ifelse(is.na(n_tested) | n_tested == 0, NA_real_,
                      round(100 * n / n_tested, 1)))

# 5) Bind origin + total; pivot to "wide" with S/I/R split
sir_summary <- bind_rows(counts_origin, counts_total) %>%
  mutate(
    Antibiotic = factor(Antibiotic, levels = ab_order),
    CLSIresult = factor(CLSIresult, levels = sir_levels),
    origin     = factor(Origin, levels = c(setdiff(orig_levels, "Total"), "Total"))
  ) %>%
  arrange(Antibiotic, origin, CLSIresult)

# Tables (one row per Antibiotic × Origin × Result)
sir_long <- sir_summary %>%
  select(Antibiotic, Origin, CLSIresult, n_tested, n, pct) %>%
  arrange(Antibiotic, Origin, CLSIresult)

sir_wide <- sir_long %>%
  tidyr::pivot_wider(
    names_from  = CLSIresult,         # S / I / R
    values_from = c(n, pct),          # make n_S, n_I, n_R, pct_S, pct_I, pct_R
    names_sep   = "_"
  )

sir_long
sir_wide

write.csv(sir_wide, file = "table antibiotics.csv")

--------
library(dplyr)
library(tidyr)
library(stringr)
library(gt)

# MAPPINGS
# Agent -> Class mapping 
agent_class <- tribble(
  ~Antibiotic, ~Class,
  "CN",  "Aminoglycosides",
  "S",   "Aminoglycosides",
  "RIF", "Ansamycins",
  "ENR", "Fluoroquinolones",
  "LEV", "Fluoroquinolones",
  "TEC", "Glycopeptides",
  "VA",  "Glycopeptides",
  "E",   "Macrolides",
  "F",   "Nitrofurans",
  "LZD", "Oxazolidinones",
  "AMC", "Penicillins",
  "AMP", "Penicillins",
  "C",   "Phenicols",
  "QDA", "Streptogramins",
  "DXT", "Tetracyclines",
  "TE",  "Tetracyclines"
)

class_order <- agent_class %>% distinct(Class) %>% arrange(Class) %>% pull(Class)
agent_order <- agent_class %>% pull(Antibiotic)

# 1) CLEAN

clean <- data %>%
  semi_join(agent_class, by = "Antibiotic") %>%
  filter(CLSIresult %in% c("S","I","R")) %>%
  arrange(Isolate, Antibiotic) %>%
  distinct(Isolate, Antibiotic, .keep_all = TRUE) %>%
  left_join(agent_class, by = "Antibiotic") %>%
  mutate(
    CLSIresult = factor(CLSIresult, levels = c("R","I","S")),
    Origin     = factor(Origin, levels = c("Pets","Tutors"))
  )

all_agents  <- agent_order
all_classes <- class_order
orig_levels <- levels(clean$Origin) %||% c("Pets","Tutors")

# 2) DENOMINATORS
den_by_origin <- clean %>%
  group_by(Antibiotic, Origin) %>%
  summarise(n_tested = n_distinct(Isolate), .groups = "drop")

den_total <- clean %>%
  group_by(Antibiotic) %>%
  summarise(n_tested = n_distinct(Isolate), .groups = "drop") %>%
  mutate(Origin = "Total")

# 3) COUNTS (Pets/Tutors)
counts_by_origin <- clean %>%
  count(Antibiotic, Origin, CLSIresult, name = "n") %>%
  right_join(
    expand_grid(Antibiotic = all_agents,
                Origin     = orig_levels,
                CLSIresult = levels(clean$CLSIresult)),
    by = c("Antibiotic","Origin","CLSIresult")
  ) %>%
  mutate(n = replace_na(n, 0L)) %>%
  left_join(den_by_origin, by = c("Antibiotic","Origin")) %>%
  mutate(p = ifelse(is.na(n_tested)|n_tested==0, NA_real_, 100*n/n_tested))

# 4) COUNTS (Total)
counts_total <- clean %>%
  count(Antibiotic, CLSIresult, name = "n") %>%
  right_join(
    expand_grid(Antibiotic = all_agents,
                CLSIresult = levels(clean$CLSIresult)),
    by = c("Antibiotic","CLSIresult")
  ) %>%
  mutate(n = replace_na(n, 0L)) %>%
  left_join(den_total, by = "Antibiotic") %>%
  mutate(Origin = "Total",
         p = ifelse(is.na(n_tested)|n_tested==0, NA_real_, 100*n/n_tested))

# 5) BIND
fmt_cell <- function(n, p) ifelse(is.na(p), "–", sprintf("%d (%.1f%%)", n, p))

tbl_long <- bind_rows(counts_by_origin, counts_total) %>%
  mutate(cell = fmt_cell(n, p)) %>%
  select(Antibiotic, Origin, CLSIresult, cell)

left_cols <- agent_class %>%
  distinct(Class, Antibiotic) %>%
  mutate(
    Class      = factor(Class, levels = all_classes),
    Antibiotic = factor(Antibiotic, levels = all_agents)
  ) %>%
  arrange(Class, Antibiotic)

wide <- left_cols %>%
  left_join(tbl_long, by = "Antibiotic") %>%
  mutate(block = recode(as.character(CLSIresult),
                        "R"="Resistant, n (%)",
                        "I"="Intermediate, n (%)",
                        "S"="Susceptible, n (%)"),
         colkey = paste(block, Origin, sep = " | ")) %>%
  select(Class, Agent = Antibiotic, colkey, cell) %>%
  pivot_wider(names_from = colkey, values_from = cell, values_fill = "0 (0.0%)")

col_order <- c(
  "Resistant, n (%) | Pets","Resistant, n (%) | Tutors","Resistant, n (%) | Total",
  "Intermediate, n (%) | Pets","Intermediate, n (%) | Tutors","Intermediate, n (%) | Total",
  "Susceptible, n (%) | Pets","Susceptible, n (%) | Tutors","Susceptible, n (%) | Total"
)
wide <- wide %>% select(Class, Agent, all_of(col_order))

# 6) RENDER WITH gt
gt_tbl <- wide %>%
  gt(rowname_col = "Agent", groupname_col = "Class") %>%
  tab_header(
    title = md("**Results of antimicrobial susceptibility testing (disk diffusion)**"),
    subtitle = "Absolute and relative frequencies (n, %) in pets and tutors; totals within agent"
  ) %>%
  tab_spanner_delim(" \\| ") %>%
  cols_label(
    Agent = "Agent",
    Class = "Class"
  ) %>%
  fmt_missing(columns = everything(), missing_text = "–") %>%
  tab_options(table.font.size = px(12))

gt_tbl
---------
  library(dplyr)
library(tidyr)
library(writexl)

# 1) Clean: one row per Isolate × Antibiotic; keep only S/I/R
clean <- data %>%
  filter(CLSIresult %in% c("S","I","R")) %>%
  arrange(Isolate, Antibiotic) %>%
  distinct(Isolate, Antibiotic, .keep_all = TRUE)

species_order    <- sort(unique(clean$Species.id))
antibiotic_order <- sort(unique(clean$Antibiotic))

# 2) Auto-detect origin labels for pets vs humans/tutors
orig_vals <- unique(clean$Origin)
pick_first <- function(cands, pool) {
  cand <- cands[cands %in% pool]
  if (length(cand)) cand[1] else NA_character_
}
pets_label   <- pick_first(c("Pets","Animal","Pet"), orig_vals)
humans_label <- pick_first(c("Humans","Tutors","Tutor","Human"), orig_vals)

if (is.na(pets_label) | is.na(humans_label)) {
  stop("Could not detect Pets/Humans origins from your 'Origin' values: ",
       paste(orig_vals, collapse=", "),
       ". Please map them (e.g., data$Origin <- recode(data$Origin, 'Animal'='Pets', 'Tutor'='Humans')).")
}

# 3) Resistant counts per Antibiotic × Origin × Species.id
species_res <- clean %>%
  group_by(Antibiotic, Origin, Species.id) %>%
  summarise(n_resistant = sum(CLSIresult == "R"), .groups = "drop")

# 4) Totals (resistant) per Antibiotic × Origin
totals_res <- species_res %>%
  group_by(Antibiotic, Origin) %>%
  summarise(total_resistant = sum(n_resistant), .groups = "drop")

# 5) Shares so each bar = 100% (per Antibiotic × Origin)
shares <- species_res %>%
  right_join(
    expand_grid(
      Antibiotic = antibiotic_order,
      Origin     = c(pets_label, humans_label),
      Species.id = species_order
    ),
    by = c("Antibiotic","Origin","Species.id")
  ) %>%
  mutate(n_resistant = replace_na(n_resistant, 0L)) %>%
  left_join(totals_res, by = c("Antibiotic","Origin")) %>%

  ------------
# STATISTICS
  
# install.packages(c("dplyr","tidyr","purrr","writexl"))   # run once if needed
library(dplyr)
library(tidyr)
library(purrr)
library(writexl)


# 1) Clean data: one row per Isolate × Antibiotic; keep S/I/R only
dat <- data %>%
  filter(CLSIresult %in% c("S","I","R")) %>%
  arrange(Isolate, Antibiotic) %>%
  distinct(Isolate, Antibiotic, .keep_all = TRUE)

# Auto-detect which values represent Pets vs Tutors/Humans
orig_vals <- sort(unique(dat$Origin))
pick_first <- function(cands, pool) {
  cand <- cands[cands %in% pool]
  if (length(cand)) cand[1] else NA_character_
}
pets_label   <- pick_first(c("Pets","Pet","Animal"), orig_vals)
tutors_label <- pick_first(c("Tutors","Tutor","Humans","Human"), orig_vals)

if (is.na(pets_label) | is.na(tutors_label)) {
  stop("Could not detect Pets/Tutors in Origin. Found: ",
       paste(orig_vals, collapse=", "),
       ". Map them first (e.g., recode 'Animal'->'Pets', 'Tutor'->'Tutors').")
}

# 2) Binarize resistance
dat_bin <- dat %>%
  mutate(
    Origin = factor(Origin, levels = c(pets_label, tutors_label)),
    is_resistant = CLSIresult == "R",
    is_resistant = factor(is_resistant, levels = c(FALSE, TRUE),
                          labels = c("NotR","R"))
  )

# 3) Analyze one antibiotic
analyze_one <- function(df) {
  # Force a 2×2 table with the levels we expect
  tab <- table(
    factor(df$Origin, levels = c(pets_label, tutors_label)),
    factor(df$is_resistant, levels = c("NotR","R"))
  )
  
  # counts
  a <- as.integer(tab[1,1])  # Pets NotR
  b <- as.integer(tab[1,2])  # Pets R
  c <- as.integer(tab[2,1])  # Tutors NotR
  d <- as.integer(tab[2,2])  # Tutors R
  n <- a + b + c + d
  
  # %R per group (denominators per origin)
  pets_tot   <- a + b
  tutors_tot <- c + d
  pets_pctR   <- ifelse(pets_tot   > 0, round(100 * b / pets_tot,   1), NA)
  tutors_pctR <- ifelse(tutors_tot > 0, round(100 * d / tutors_tot, 1), NA)
  
  # If any row or column has sum 0, no informative test
  rs <- rowSums(tab); cs <- colSums(tab)
  informative <- all(rs > 0) && all(cs > 0)
  
  test_used <- NA_character_; p_val <- NA_real_
  OR_HA <- NA_real_; CI_lo <- NA_real_; CI_hi <- NA_real_
  
  if (informative) {
    # Chi-squared expected counts
    chi <- suppressWarnings(chisq.test(tab, correct = FALSE))
    expected <- chi$expected
    
    # RULE: use Fisher if any observed cell == 0 OR any expected < 5
    if (any(tab == 0) || any(expected < 5)) {
      test_used <- "Fisher"
      p_val <- fisher.test(tab)$p.value
    } else {
      test_used <- "Chi-squared"
      p_val <- chi$p.value
    }
    
    # Haldane–Anscombe correction (adds 0.5 to each cell)
    a2 <- a + 0.5; b2 <- b + 0.5; c2 <- c + 0.5; d2 <- d + 0.5
    OR_HA <- (d2 / c2) / (b2 / a2)   # Tutors odds / Pets odds (R vs NotR)
    se_log <- sqrt(1/a2 + 1/b2 + 1/c2 + 1/d2)
    CI_lo <- exp(log(OR_HA) - 1.96 * se_log)
    CI_hi <- exp(log(OR_HA) + 1.96 * se_log)
  }
  
  tibble(
    Pets_total     = pets_tot,
    Pets_R         = b,
    `Pets_%R`      = pets_pctR,
    Tutors_total   = tutors_tot,
    Tutors_R       = d,
    `Tutors_%R`    = tutors_pctR,
    N              = n,
    test_used      = test_used,
    p_value        = p_val,
    OR_HA          = OR_HA,
    OR_HA_CI95_lo  = CI_lo,
    OR_HA_CI95_hi  = CI_hi
  )
}

# 4) Run per-antibiotic; add multiple-testing correction
results <- dat_bin %>%
  group_by(Antibiotic) %>%
  group_modify(~ analyze_one(.x)) %>%
  ungroup() %>%
  mutate(p_adj_BH = p.adjust(p_value, method = "BH")) %>%
  arrange(is.na(p_value), p_value)

# 5) View results
results

# 6) Optional: Save to Excel
write.csv(results, file = "statistics results 1.csv")

#LOGISTIC REGRESSION

library(lme4)
library(broom.mixed)

# 1) Prepare dataset for regression
dat_glm <- dat %>%
  mutate(
    Origin = factor(Origin, levels = c(pets_label, tutors_label)),
    is_resistant = (CLSIresult == "R")
  ) %>%
  distinct(Isolate, Antibiotic, .keep_all = TRUE)

# 2) Fit mixed-effects logistic regression
# Tutors vs Pets effect, controlling for Antibiotic, random intercept per Isolate
mod <- glmer(is_resistant ~ Origin + Antibiotic + (1|Isolate),
             data = dat_glm, family = binomial)

# 3) Summarize results
summary(mod)

# 4) Extract tidy coefficients (odds ratios & CI)
model_results <- broom.mixed::tidy(mod, effects = "fixed", conf.int = TRUE, exponentiate = TRUE)

model_results
write.csv(model_results, file ="resultados regressao.csv")
-------
# ASSOCIATION RESISTENCE VS SPECIES

# Species-level association test for each antibiotic
  species_results <- dat_bin %>%
  group_by(Antibiotic) %>%
  summarise(
    test = list({
      tab <- table(Species.id, is_resistant)
      if (all(dim(tab) > 1)) {
        if (all(chisq.test(tab)$expected >= 5)) {
          broom::tidy(chisq.test(tab))
        } else {
          broom::tidy(fisher.test(tab))
        }
      } else {
        tibble(statistic = NA, p.value = NA, method = "Not applicable")
      }
    }),
    .groups = "drop"
  ) %>%
  unnest(test)

species_results
write.csv(species_results, file ="species results statistics.csv")
------
# GLOBAL ASSOCIATION OF RESISTANCE DISTRIBUTION BETWEEN HOUSEHOLDS
 
library(dplyr)
library(tidyr)
library(broom)

# household-level association test
household_results <- dat_bin %>%
  group_by(Antibiotic) %>%
  summarise(
    test = list({
      tab <- table(Household, is_resistant)
      if (all(dim(tab) > 1)) {
        if (all(chisq.test(tab)$expected >= 5)) {
          broom::tidy(chisq.test(tab))
        } else {
          broom::tidy(fisher.test(tab))
        }
      } else {
        tibble(statistic = NA, p.value = NA, method = "Not applicable")
      }
    }),
    .groups = "drop"
  ) %>%
  unnest(test) %>%
  mutate(
    p_adj_BH = p.adjust(p.value, method = "BH")
  )

household_results
write.csv(household_results, file ="household results statistics.csv")

----------
# COMPARE PETS VS TUTORS WITHIN THE SAME HOUSEHOLD REGARDING ANTIMICROBIAL RESISTANCE
  #note: this results were not presented in the manuscript, as composite sampling in companion animals made it impossible
  
library(dplyr)
library(tidyr)
library(purrr)
library(broom)

# Create a simplified dataset with one row per isolate × antibiotic
dat_pairs <- dat_bin %>%
  select(Household, Origin, Antibiotic, is_resistant) %>%
  filter(!is.na(Household)) %>%
  distinct(Household, Origin, Antibiotic, .keep_all = TRUE)

run_mcnemar <- function(df) {
  # Pivot to have Pets and Tutors side by side for each Household
  wide <- df %>%
    pivot_wider(names_from = Origin, values_from = is_resistant)
  
  # Make sure both Pets and Tutors are present
  if (!("Pets" %in% names(wide)) | !("Tutors" %in% names(wide))) {
    return(tibble(statistic = NA, p.value = NA, method = "Not applicable"))
  }
  
  # Build 2x2 table
  tab <- table(wide$Pets, wide$Tutors)
  
  # Run McNemar if table is valid
  if (all(dim(tab) == 2)) {
    res <- mcnemar.test(tab)
    tibble(statistic = unname(res$statistic),
           p.value = res$p.value,
           method = res$method)
  } else {
    tibble(statistic = NA, p.value = NA, method = "Not applicable")
  }
}

mcnemar_results <- dat_pairs %>%
  group_by(Antibiotic) %>%
  group_modify(~ run_mcnemar(.x)) %>%
  ungroup() %>%
  mutate(p_adj_BH = p.adjust(p.value, method = "BH"))

mcnemar_results
write.csv(mcnemar_results, file = "pets vs tutors within household mcnemar.csv")
---------
  
#MULTIDRUG RESISTANCE PREDICTION (exclusing E. faecalis for QDA resistance)

  library(dplyr)
library(tidyr)
library(writexl)

# EDIT this to match your study
agent_class <- tibble::tribble(
  ~Antibiotic, ~Class,
  "CN","Aminoglycosides",
  "S","Aminoglycosides",
  "RIF","Ansamycins",
  "ENR","Fluoroquinolones",
  "LEV","Fluoroquinolones",
  "VA","Glycopeptides",
  "TEC","Glycopeptides",
  "E","Macrolides",
  "F","Nitrofurans",
  "LZD","Oxazolidinones",
  "AMP","Penicillins",
  "AMC","Penicillins",
  "C","Phenicols",
  "QDA","Streptogramins",
  "DXT","Tetracyclines",
  "TE","Tetracyclines"
)

# 2.1 keep one row per Isolate×Antibiotic and flag resistance
clean <- data %>%
  filter(CLSIresult %in% c("S","I","R")) %>%
  arrange(Isolate, Antibiotic) %>%
  distinct(Isolate, Antibiotic, .keep_all = TRUE) %>%
  inner_join(agent_class, by = "Antibiotic") %>%
  mutate(R = CLSIresult == "R")

# 2.2 collapse to class-level resistance within isolate
#     (any resistant within a class counts as class-resistant)
per_class <- clean %>%
  group_by(Isolate, Origin, Class, .add = TRUE) %>%
  summarise(class_R = as.integer(any(R)), .groups = "drop")

# 2.3 count # resistant classes per isolate and tag MDR
per_isolate <- per_class %>%
  group_by(Isolate, Origin) %>%
  summarise(n_R_classes = sum(class_R), .groups = "drop") %>%
  mutate(MDR = n_R_classes >= 3)

mdr_by_origin <- per_isolate %>%
  group_by(Origin) %>%
  summarise(
    n_isolates = n(),
    n_MDR      = sum(MDR),
    pct_MDR    = round(100 * n_MDR / n_isolates, 1),
    .groups = "drop"
  )
mdr_by_origin
write_csv(mdr_by_origin, file="MDR.csv")

# MDR CONSIDERING INTERMEDIATE RESULTS AND NOT COUTING E.FAECALIS FOR QDA

library(dplyr)
library(tidyr)
library(writexl)

# map
agent_class <- tibble::tribble(
  ~Antibiotic, ~Class,
  "CN","Aminoglycosides",
  "S","Aminoglycosides",
  "RIF","Ansamycins",
  "ENR","Fluoroquinolones",
  "LEV","Fluoroquinolones",
  "VA","Glycopeptides",
  "TEC","Glycopeptides",
  "E","Macrolides",
  "F","Nitrofurans",
  "LZD","Oxazolidinones",
  "AMP","Penicillins",
  "AMC","Penicillins",
  "C","Phenicols",
  "QDA","Streptogramins",
  "DXT","Tetracyclines",
  "TE","Tetracyclines"
)

# 1) One row per Isolate×Antibiotic; flag NS = (I or R), with intrinsic exception
clean <- data %>%
  filter(CLSIresult %in% c("S","I","R")) %>%
  arrange(Isolate, Antibiotic) %>%
  distinct(Isolate, Antibiotic, .keep_all = TRUE) %>%
  inner_join(agent_class, by = "Antibiotic") %>%
  mutate(
    NS_raw = CLSIresult %in% c("R","I"),
    # EXCLUDE intrinsic: E. faecalis vs QDA should not count toward MDR
    NS = ifelse(Species.id == "E. faecalis" & Antibiotic == "QDA", FALSE, NS_raw)
  )

# 2) Collapse to class level within isolate (any NS in a class = NS for that class)
per_class <- clean %>%
  group_by(Isolate, Origin, Class) %>%
  summarise(class_NS = as.integer(any(NS)), .groups = "drop")

# 3) Count NS classes per isolate and tag MDR (>=3 classes)
per_isolate <- per_class %>%
  group_by(Isolate, Origin) %>%
  summarise(n_NS_classes = sum(class_NS), .groups = "drop") %>%
  mutate(MDR = n_NS_classes >= 3)

# 4) Summary by origin (as before)
mdr_by_origin <- per_isolate %>%
  group_by(Origin) %>%
  summarise(
    n_isolates = n(),
    n_MDR      = sum(MDR),
    pct_MDR    = round(100 * n_MDR / n_isolates, 1),
    .groups = "drop"
  )

mdr_by_origin

#Table - resistance by species

#packages
library(dplyr)
library(tidyverse)

#table with resistance by species
totals <- data_clean %>%
  group_by(Antibiotic, Origin) %>%
  summarise(
    n_total = n(),
    n_R = sum(is_resistant),
    pct_R = round(100 * n_R / n_total, 1),
    .groups = "drop"
  ) %>%
  mutate(Species.id = "TOTAL")

table_species <- data_clean %>%
  group_by(Antibiotic, Origin, Species.id) %>%
  summarise(
    n_total = n(),
    n_R = sum(is_resistant),
    pct_R = round(100 * n_R / n_total, 1),
    .groups = "drop"
  )

table_all <- bind_rows(table_species, totals)

table_all <- table_all %>%
  mutate(
    label = paste0(n_R, "/", n_total, " (", pct_R, "%)")
  )

table_transposed <- table_all %>%
  unite("Group", Species.id, Origin, sep = "_") %>%
  select(Antibiotic, Group, label) %>%
  pivot_wider(
    names_from = Group,
    values_from = label
  ) %>%
  arrange(Antibiotic)

table_transposed

library(writexl)
write_xlsx(table_transposed, "Resistance_by_species_origin_transposed.xlsx")
