# Supplementary material for: One Health Insights into Enterococcus: Antimicrobial Resistance and Virulence in Companion Animals and Their Tutors
Source: Int J Mol Sci. 2026 Jan 8;27(2):654. doi: 10.3390/ijms27020654 (PMC12841424; doi:10.3390/ijms27020654)
Supplement: Supplementary file 1 [file ijms-27-00654-s001.zip › Table S1.xlsx]

## Sheet: Sheet1
Table S1. Description of representative Enterococcus isolates, including household and individual of origin, source description, species identification, hemolytic activity, antimicrobial susceptibility testing results, and detection of resistance and virulence genes.
Isolate ID	Isolated from	Household	Origin	Household individual ID	Source description	Bacterial species identification	Hemolytic activity	CN (120 μg)	S (300 μg)	RIF (5 μg)	ENR (5 μg)	LEV (5 μg)	TEC (30 μg)	VA (30 μg)	E (15 μg)	F (300 μg)	LZD (30 μg)	AMC (30 μg)	AMP (10 μg)	C (30 μg)	QDA (15 μg)	DXT (30 μg)	TE (30 μg)	Antibiotic resistance phenotype profile	Antibiotic resistance genes identified	Virulence genes identified
AE-SS-05	SBA	A	Humans	A1	Female human	E. faecalis	γ-hemolytic	S	S	S	S	S	S	S	S	S	S	S	S	S	R	S	I	QDA	-	gelE
AE-SS-08	SBA	A	Humans	A1	Female human	E. faecalis	γ-hemolytic	S	S	S	S	S	S	S	I	S	S	S	S	S	R	S	I	QDA	-	gelE
AE-SS-10	SBA	A	Humans	A1	Female human	E. faecalis	γ-hemolytic	S	S	S	S	S	S	S	S	S	S	S	S	S	R	S	I	QDA	-	gelE
AE-SS-12	SBA	A	Humans	A1	Female human	E. faecalis	γ-hemolytic	S	S	S	S	S	S	S	I	S	S	S	S	S	R	S	I	QDA	-	gelE
AE-SS-II-03	SBA	A	Humans	A1	Female human	E. faecalis	β-hemolytic	S	S	S	S	S	S	S	S	S	S	S	S	S	S	S	S	-	-	cylA, gelE
AE-SS-II-04	SBA	A	Humans	A1	Female human	E. faecalis	β-hemolytic	S	S	I	S	S	S	S	S	S	S	S	S	S	S	S	I	-	-	cylA, gelE
AE-SS-II-05	SBA	A	Humans	A1	Female human	E. faecalis	β-hemolytic	R	I	S	I	S	S	S	R	S	S	S	S	S	I	S	S	E-CN	ermB, aacA-aphD	-
AE-NSS-05	SBA	A	Humans	A2	Male human	E. faecalis	γ-hemolytic	S	S	I	S	S	S	I	I	S	S	S	S	S	R	S	I	QDA	-	gelE
AE-NSS-07	SBA	A	Humans	A2	Male human	E. faecalis	β-hemolytic	S	S	S	S	S	S	S	I	S	S	S	S	S	S	S	S	-	-	cylA, gelE
AE-NSS-09	SBA	A	Humans	A2	Male human	E. faecium	γ-hemolytic	S	S	R	I	S	S	S	I	S	S	S	S	S	S	S	S	RIF	-	-
AE-NSS-10	SBA	A	Humans	A2	Male human	E. faecium	γ-hemolytic	S	S	R	I	S	S	S	I	S	S	S	S	S	S	S	S	RIF	-	-
CAT-SS-01	SBA	A	Companion animals	A3	1 cat	E. faecium	α-hemolytic	S	S	S	S	S	S	S	I	S	S	S	R	S	S	S	S	AMP	-
CAT-SS-II-01	SBA	A	Companion animals	A3	1 cat	E. faecalis	β-hemolytic	S	R	S	S	S	S	R*	R	S	S	S	R	S	R	S	R	AMP-TE-E-S-QDA	ermB	cylA, gelE
CAT-SS-III-03	SBA	A	Companion animals	A3	1 cat	E. faecium	α-hemolytic	S	S	R	S	S	S	I	S	S	S	S	R	S	I	S	S	AMP-RIF	-
AE-PT-01	SBA	B	Humans	B1	Female human	E. faecium	γ-hemolytic	S	S	R	I	S	S	S	I	S	S	S	S	S	S	S	S	RIF	-	-
AE-PT-02	SBA	B	Humans	B1	Female human	E. hirae	γ-hemolytic	S	S	S	S	S	S	S	S	S	S	S	S	S	I	S	S	-	-	-
AE-PT-05	SBA	B	Humans	B1	Female human	E. hirae	γ-hemolytic	S	S	S	S	S	S	S	S	S	S	S	S	S	I	S	S	-	-	-
AE-PT-02VRE	SBAvan	B	Humans	B1	Female human	E. faecium	γ-hemolytic	S	S	I	S	S	S	S	S	S	S	S	S	S	S	S	S	-	-	-
AE-PT-03VRE	SBAvan	B	Humans	B1	Female human	E. hirae	α-hemolytic	S	S	S	S	S	S	S	S	S	S	S	S	S	S	S	S	-	-	-
AE-PT-05VRE	SBAvan	B	Humans	B1	Female human	E. faecium	γ-hemolytic	S	S	S	I	S	S	S	I	S	S	S	S	S	S	S	S	-	-	-
AE-PT-II-01	SBA	B	Humans	B1	Female human	E. faecalis	β-hemolytic	S	S	S	S	S	S	S	S	S	S	S	S	S	I	S	S	-	-	cylA, gelE
AE-PT-II-02	SBA	B	Humans	B1	Female human	E. faecalis	γ-hemolytic	S	S	R	I	S	S	S	I	S	S	S	S	S	R	S	R	TE-RIF-QDA	-	gelE
AE-PT-II-03	SBA	B	Humans	B1	Female human	E. faecalis	β-hemolytic	S	S	S	S	S	S	S	S	S	S	S	S	S	S	S	S	-	-	cylA, gelE
AE-FPT-03	SBA	B	Humans	B2	Male human	E. faecalis	γ-hemolytic	S	S	R	I	S	S	S	S	S	S	S	S	S	R	S	S	RIF-QDA	-	-
AE-FPT-04	SBA	B	Humans	B2	Male human	E. faecalis	γ-hemolytic	S	S	R	I	S	S	S	S	S	S	S	S	S	R	S	S	RIF-QDA	-	-
AE-FPT-07	SBA	B	Humans	B2	Male human	E. faecium	γ-hemolytic	S	S	S	I	S	S	S	R	S	S	S	S	S	S	S	S	E	-	-
AE-FPT-01VRE	SBAvan	B	Humans	B2	Male human	E. faecalis	γ-hemolytic	S	S	R	I	S	S	I	I	S	S	S	S	S	R	S	S	RIF-QDA	-	-
AE-FPT-II-02	SBA	B	Humans	B2	Male human	E. faecium	γ-hemolytic	S	S	I	I	S	S	S	R	S	S	S	S	S	S	S	S	E	-	-
AE-MPT-01VRE	SBAvan	B	Humans	B3	Male human	E. faecium	β-hemolytic	S	S	R	I	S	S	S	S	S	S	S	S	S	S	I	R	RIF-TE	-	-
CAT-PT-02	SBA	B	Companion animals	B4	3 cats	E. faecalis	γ-hemolytic	S	S	S	I	S	S	I	I	S	S	S	R	S	R	S	S	AMP-QDA	-	gelE
CAT-PT-II-03	SBA	B	Companion animals	B4	3 cats	E. faecalis	γ-hemolytic	S	S	R	I	S	S	R*	R	S	S	S	R	S	R	S	S	AMP-QDA-RIF	-
CAT-PT-III-03	SBA	B	Companion animals	B4	3 cats	E. faecalis	γ-hemolytic	S	S	I	I	S	S	S	I	S	S	S	R	S	R	I	R	AMP-TE-QDA	tetM	esp, gelE
AE-JM-02	SBA	C	Humans	C1	Female human	E. faecium	γ-hemolytic	S	S	R	S	S	S	S	R	S	S	S	S	S	S	S	S	E-RIF	-	-
AE-JM-04	SBA	C	Humans	C1	Female human	E. faecium	γ-hemolytic	S	S	S	S	S	S	S	R	S	S	S	S	S	S	S	S	E	-	-
AE-JM-05	SBA	C	Humans	C1	Female human	E. faecium	γ-hemolytic	S	S	I	S	S	S	S	R	S	S	S	S	S	S	S	S	E	-	-
AE-JM-09VRE	SBAvan	C	Humans	C1	Female human	E. faecalis	γ-hemolytic	S	S	S	S	S	S	S	I	S	S	S	S	S	R	S	I	QDA	-	-
AE-JM-II-01	SBA	C	Humans	C1	Female human	E. faecium	γ-hemolytic	S	S	R	S	S	S	S	R	S	S	S	S	S	S	S	I	E-RIF	-	-
AE-JM-II-02	SBA	C	Humans	C1	Female human	E. hirae	γ-hemolytic	S	S	S	S	S	S	S	S	S	S	S	S	S	S	S	S	-	-	-
AE-JM-II-03	SBA	C	Humans	C1	Female human	E. faecium	γ-hemolytic	S	S	R	S	S	S	S	R	S	S	S	S	S	S	S	I	E-RIF	-	-
AE-JM-II-01VRE	SBAvan	C	Humans	C1	Female human	E. faecalis	γ-hemolytic	S	S	S	S	S	S	S	I	S	S	S	S	S	R	S	S	QDA	-	-
CAT-JM-01	SBA	C	Companion animals	C2	2 cats	E. faecalis	γ-hemolytic	S	S	R	I	S	S	R*	I	S	S	S	R	S	R	R	R	AMP-TE-DXT-QDA-RIF	tetM	esp, gelE
CAT-JM-02	SBA	C	Companion animals	C2	2 cats	E. faecium	γ-hemolytic	S	S	NA	S	S	S	I	I	R	S	S	R	S	I	S	S	AMP-E-RIF	-	-
CAT-JM-03	SBA	C	Companion animals	C2	2 cats	E. faecium	γ-hemolytic	S	S	R	I	S	S	S	R	I	S	S	R	S	I	S	S	AMP-E-RIF	-	-
CAT-JM-II-02	SBA	C	Companion animals	C2	2 cats	E. faecalis	β-hemolytic	S	S	S	S	S	S	R*	I	S	S	S	R	S	R	S	S	AMP-QDA	-	cylA, gelE
CAT-JM-III-03	SBA	C	Companion animals	C2	2 cats	E. faecium	α-hemolytic	S	S	S	S	S	S	S	I	S	S	S	R	S	S	S	S	AMP	-	esp
DOG-JM-04V	SBA	C	Companion animals	C3	2 dogs	E. faecium	α-hemolytic	S	S	R	R	S	S	I	I	S	S	S	R	S	S	I	R	AMP-TE-RIF	tetM	-
DOG-JM-05-V	SBA	C	Companion animals	C3	2 dogs	E. faecium	α-hemolytic	S	S	R	I	S	S	I	I	S	S	S	R	S	I	S	S	AMP-RIF	-	-
DOG-JM-II-02	SBA	C	Companion animals	C3	2 dogs	E. faecalis	γ-hemolytic	S	S	R	I	S	S	R*	R	S	S	S	R	S	R	S	S	AMP-E-QDA-RIF	-	gelE
DOG-JM-II-04V	SBA	C	Companion animals	C3	2 dogs	E. faecalis	γ-hemolytic	S	S	R	I	S	S	R*	I	S	S	S	R	S	R	S	S	AMP-AMC-E-QDA-RIF	-	gelE
DOG-JM-III-01	SBA	C	Companion animals	C3	2 dogs	E. faecalis	γ-hemolytic	S	S	R	I	S	S	R*	I	S	S	S	R	S	R	S	S	AMP-QDA-RIF	-	gelE
DOG-JM-III-02	SBA	C	Companion animals	C3	2 dogs	E. faecalis	γ-hemolytic	S	S	R	I	S	S	R*	I	S	S	S	R	S	R	S	S	AMP-QDA-RIF	-	gelE
AE-IF-01	SBA	D	Humans	D1	Female human	E. faecium	γ-hemolytic	S	S	S	S	S	S	S	R	S	S	S	S	S	S	S	S	E	-	-
AE-IF-03	SBA	D	Humans	D1	Female human	E. faecium	γ-hemolytic	S	S	S	S	S	S	S	R	S	S	S	S	S	S	S	S	E	-	-
AE-IF-05	SBA	D	Humans	D1	Female human	Enterococcus sp.	β-hemolytic	S	S	S	S	S	S	S	R	S	S	S	S	R	R	S	R	E-TE-C-QDA	ermB	-
AE-IF-02VRE	SBAvan	D	Humans	D1	Female human	E. faecalis	β-hemolytic	S	S	S	S	S	S	S	R	S	S	S	S	R	R	S	R	E-TE-C-QDA	-	cylA, gelE
AE-IF-03VRE	SBAvan	D	Humans	D1	Female human	E. faecalis	β-hemolytic	S	S	S	S	S	S	S	I	S	S	S	S	S	R	S	S	QDA	-	cylA, gelE
AE-IF-08VRE	SBAvan	D	Humans	D1	Female human	E. faecalis	γ-hemolytic	S	S	I	S	S	S	S	S	S	S	S	S	S	R	S	R	TE-QDA	-	-
AE-IF-10VRE	SBAvan	D	Humans	D1	Female human	E. faecalis	β-hemolytic	S	I	S	S	S	S	S	R	S	S	S	S	R	R	S	R	E-TE-C-QDA	ermB	cylA, gelE
AE-T-01	SBA	D	Humans	D2	Female human	E. faecium	β-hemolytic	S	S	I	S	S	S	S	S	S	S	S	S	S	I	S	S	-	-	-
AE-T-03	SBA	D	Humans	D2	Female human	E. faecalis	β-hemolytic	S	S	S	I	S	S	S	S	S	S	S	S	S	S	S	I	-	-	cylA
AE-T-05	SBA	D	Humans	D2	Female human	E. faecalis	β-hemolytic	S	S	S	S	S	S	S	S	S	S	S	S	S	I	S	I	-	-	-
CAT-IF-01	SBA	D	Companion animals	D3	3 cats	E. faecium	α-hemolytic	S	S	R	S	S	S	I	S	S	S	S	R	S	I	S	S	AMP	-	-
CAT-IF-03 VRE	SBAvan	D	Companion animals	D3	3 cats	E. faecalis	β-hemolytic	S	R	S	I	S	S	R*	R	S	S	S	R	S	R	S	R	AMP-TE-E-S-QDA	ermB	cylA, gelE
CAT-IF-III-02	SBA	D	Companion animals	D3	3 cats	E. faecalis	α-hemolytic	S	R	S	S	S	S	R*	R	S	S	S	R	S	R	S	R	AMP-TE-E-S-QDA-RIF	ermB	-
DOG-IF-01	SBA	D	Companion animals	D4	3 dogs	E. faecalis	γ-hemolytic	S	S	S	I	S	S	R*	R	S	S	S	R	S	R	R	R	AMP-TE-E	ermB	gelE
DOG-IF-01 VRE	SBAvan	D	Companion animals	D4	3 dogs	E. hirae	γ-hemolytic	S	S	I	I	S	S	I	S	S	S	S	R	S	S	S	S	AMP	-	-
DOG-IF-02 VRE	SBAvan	D	Companion animals	D4	3 dogs	E. hirae	γ-hemolytic	S	S	R	I	S	S	NA	S	S	S	S	R	S	S	S	S	AMP	-	-
DOG-IF-II-01	SBA	D	Companion animals	D4	3 dogs	E. faecalis	γ-hemolytic	S	S	R	I	S	S	R*	S	S	S	S	R	S	R	S	S	AMP-QDA-RIF	-	-
DOG-IF-II-02	SBA	D	Companion animals	D4	3 dogs	E. faecalis	γ-hemolytic	S	S	R	I	S	S	I	S	S	S	S	R	S	R	S	S	AMP-QDA-RIF	-	gelE
DOG-IF-II-03	SBA	D	Companion animals	D4	3 dogs	E. faecalis	β-hemolytic	S	S	I	I	S	S	R*	I	S	S	S	R	S	R	S	I	AMP-QDA-RIF	-	cylA, gelE
DOG-IF-III-01	SBA	D	Companion animals	D4	3 dogs	E. hirae	γ-hemolytic	S	S	R	I	S	S	R*	S	S	S	S	R	S	R	S	S	AMP-QDA	-	-
DOG-IF-III-01 VRE	SBAvan	D	Companion animals	D4	3 dogs	E. faecium	γ-hemolytic	S	S	R	S	S	S	I	R	S	S	S	R	S	S	S	S	AMP-RIF	-	-
AE-MZ-04	SBA	E	Humans	E1	Female human	Enterococcus sp.	γ-hemolytic	S	S	S	S	S	S	S	S	S	S	S	S	S	R	S	I	QDA	-	-
AE-PMZ-01	SBA	E	Humans	E2	Male human	E. faecalis	β-hemolytic	S	S	R	I	S	S	S	I	S	S	S	S	S	R	I	R	TE-RIF-QDA	-	cylA, gelE
AE-MMZ-01	SBA	E	Humans	E3	Male human	E. faecalis	γ-hemolytic	S	S	S	S	S	S	S	S	S	S	S	S	S	R	S	I	QDA	-	gelE
AE-MMZ-03	SBA	E	Humans	E3	Male human	E. faecium	γ-hemolytic	S	S	R	I	S	S	S	R	S	S	S	S	S	I	S	S	E-RIF	-	-
CAT-MZ-01	SBA	E	Companion animals	E4	3 cats	E. faecalis	γ-hemolytic	S	S	I	S	S	S	R*	I	S	S	S	R	S	R	I	R	AMP-TE-QDA-RIF	tetM	esp, gelE
CAT-MZ-II-01	SBA	E	Companion animals	E4	3 cats	E. faecalis	γ-hemolytic	S	S	R	S	S	S	R*	I	S	S	S	R	S	R	R	R	AMP-TE-DXT-QDA-RIF	tetM	esp, gelE
CAT-MZ-III-03	SBA	E	Companion animals	E4	3 cats	E. faecalis	β-hemolytic	S	S	S	S	S	S	I	R	S	S	S	R	S	R	S	S	AMP-QDA	-	esp, cylA, gelE
Legend: By alphabetic order of antimicrobial classes: CN – Gentamicin, S – Streptomycin, RIF – Rifampicin, ENR – Enrofloxacin, LEV – Levofloxacin, TEC – Teicoplanin, VA – Vancomycin, E – Erythromycin, F – Nitrofurantoin, LZD – Linezolid, AMC – Amoxicillin-clavulanic acid, AMP – Ampicilin, C – Chloramphenicol, QDA – Quinupristin-dalfopristin, DXT – Doxycycline, TE – Tetracycline.
* Vancomycin-resistant isolates by disk diffusion were confirmed by dilution methods, being afterwards re-classified as susceptible.
